# Supplementary material for: uPAR-Targeting Cytotoxic Antibody–Drug Conjugates Selectively Deplete Proinflammatory Myeloid Cells for Autoimmune Indications
Source: Cells. 2026 Apr 29;15(9):803. doi: 10.3390/cells15090803 (PMC13162639; doi:10.3390/cells15090803)
Supplement: Supplementary file 1 [file cells-15-00803-s001.zip]

Archive with 3 entries (3 files):
- supplementary combined.pdf
- Supplementary Table 1.xlsx
- Supplementary Table 2.xlsx
