# Supplementary material for: uPAR-Targeting Cytotoxic Antibody–Drug Conjugates Selectively Deplete Proinflammatory Myeloid Cells for Autoimmune Indications
Source: Cells. 2026 Apr 29;15(9):803. doi: 10.3390/cells15090803 (PMC13162639; doi:10.3390/cells15090803)
Supplement: Supplementary file 1 [file cells-15-00803-s001.zip › Supplementary Table 1.xlsx]

## Sheet: myeloid_subcluster_de_genes
p_val	avg_log2FC	pct.1	pct.2	p_val_adj	cluster	gene
0	2.59772	0.62	0.204	0	00: M2-like Macro/MERTK+ Tissue Res	TIMD4
0	2.47214	0.489	0.14	0	00: M2-like Macro/MERTK+ Tissue Res	FERMT2
0	1.26233	0.801	0.458	0	00: M2-like Macro/MERTK+ Tissue Res	LILRB5
0	1.74271	0.761	0.432	0	00: M2-like Macro/MERTK+ Tissue Res	NUPR1
0	1.27195	0.694	0.367	0	00: M2-like Macro/MERTK+ Tissue Res	ECM1
0	1.89636	0.547	0.221	0	00: M2-like Macro/MERTK+ Tissue Res	TSPAN15
0	1.47294	0.667	0.344	0	00: M2-like Macro/MERTK+ Tissue Res	ALDH1A1
0	1.46026	0.687	0.364	0	00: M2-like Macro/MERTK+ Tissue Res	KCNMA1
0	1.10256	0.829	0.519	0	00: M2-like Macro/MERTK+ Tissue Res	TNS1
0	2.11379	0.457	0.152	0	00: M2-like Macro/MERTK+ Tissue Res	DEFB1
0	1.21038	0.83	0.536	0	00: M2-like Macro/MERTK+ Tissue Res	C2
0	1.50932	0.497	0.208	0	00: M2-like Macro/MERTK+ Tissue Res	PRSS23
0	1.06823	0.667	0.384	0	00: M2-like Macro/MERTK+ Tissue Res	VAT1
0	1.20322	0.65	0.369	0	00: M2-like Macro/MERTK+ Tissue Res	FMNL2
0	1.18128	0.64	0.359	0	00: M2-like Macro/MERTK+ Tissue Res	ITGB5
0	1.08056	0.726	0.455	0	00: M2-like Macro/MERTK+ Tissue Res	ABCC3
0	1.41905	0.478	0.21	0	00: M2-like Macro/MERTK+ Tissue Res	DNM1
0	0.933836	0.737	0.471	0	00: M2-like Macro/MERTK+ Tissue Res	ACP2
0	1.39153	0.519	0.255	0	00: M2-like Macro/MERTK+ Tissue Res	NR1H3
0	2.51217	0.342	0.087	0	00: M2-like Macro/MERTK+ Tissue Res	L1TD1
0	0.95175	0.796	0.543	0	00: M2-like Macro/MERTK+ Tissue Res	CD59
0	0.989962	0.67	0.418	0	00: M2-like Macro/MERTK+ Tissue Res	TCN2
0	1.70017	0.4	0.151	0	00: M2-like Macro/MERTK+ Tissue Res	FFAR4
0	0.852257	0.717	0.468	0	00: M2-like Macro/MERTK+ Tissue Res	TREM2
0	1.18626	0.486	0.238	0	00: M2-like Macro/MERTK+ Tissue Res	DPYSL3
0	0.823476	0.879	0.635	0	00: M2-like Macro/MERTK+ Tissue Res	LHFPL2
0	1.06631	0.644	0.4	0	00: M2-like Macro/MERTK+ Tissue Res	PDLIM1
0	1.65844	0.381	0.138	0	00: M2-like Macro/MERTK+ Tissue Res	FABP3
0	1.54941	0.42	0.179	0	00: M2-like Macro/MERTK+ Tissue Res	ECE1
0	1.52809	0.69	0.449	0	00: M2-like Macro/MERTK+ Tissue Res	IFI27
0	0.583445	0.862	0.623	0	00: M2-like Macro/MERTK+ Tissue Res	FOLR2
0	0.970003	0.813	0.577	0	00: M2-like Macro/MERTK+ Tissue Res	PMP22
0	0.897031	0.518	0.287	0	00: M2-like Macro/MERTK+ Tissue Res	ME1
0	1.17172	0.832	0.601	0	00: M2-like Macro/MERTK+ Tissue Res	DST
0	1.39452	0.447	0.218	0	00: M2-like Macro/MERTK+ Tissue Res	TPPP3
0	0.928351	0.747	0.52	0	00: M2-like Macro/MERTK+ Tissue Res	CALU
0	0.830694	0.893	0.671	0	00: M2-like Macro/MERTK+ Tissue Res	EMP1
0	0.924873	0.619	0.399	0	00: M2-like Macro/MERTK+ Tissue Res	FUCA1
0	1.03244	0.462	0.244	0	00: M2-like Macro/MERTK+ Tissue Res	EPHX1
0	1.79936	0.319	0.101	0	00: M2-like Macro/MERTK+ Tissue Res	HOXB6
0	1.11274	0.869	0.652	0	00: M2-like Macro/MERTK+ Tissue Res	ACP5
0	0.831753	0.778	0.563	0	00: M2-like Macro/MERTK+ Tissue Res	NTAN1
0	0.9275	0.86	0.645	0	00: M2-like Macro/MERTK+ Tissue Res	CD151
0	1.33102	0.377	0.163	0	00: M2-like Macro/MERTK+ Tissue Res	CTSK
0	1.13062	0.464	0.253	0	00: M2-like Macro/MERTK+ Tissue Res	MMP2
0	0.640106	0.703	0.492	0	00: M2-like Macro/MERTK+ Tissue Res	RIN2
0	0.787886	0.744	0.534	0	00: M2-like Macro/MERTK+ Tissue Res	PDE4DIP
0	1.71862	0.507	0.299	0	00: M2-like Macro/MERTK+ Tissue Res	GCHFR
0	0.850095	0.598	0.39	0	00: M2-like Macro/MERTK+ Tissue Res	NCEH1
0	1.97993	0.292	0.086	0	00: M2-like Macro/MERTK+ Tissue Res	MCOLN3
0	0.628142	0.636	0.432	0	00: M2-like Macro/MERTK+ Tissue Res	SIGLEC1
0	0.86316	0.567	0.363	0	00: M2-like Macro/MERTK+ Tissue Res	DAAM1
0	1.18627	0.425	0.222	0	00: M2-like Macro/MERTK+ Tissue Res	ACOT7
0	0.845368	0.706	0.503	0	00: M2-like Macro/MERTK+ Tissue Res	DNASE2
0	0.696325	0.68	0.479	0	00: M2-like Macro/MERTK+ Tissue Res	MYOF
0	0.719305	0.532	0.331	0	00: M2-like Macro/MERTK+ Tissue Res	MMP14
0	1.1297	0.977	0.776	0	00: M2-like Macro/MERTK+ Tissue Res	GPNMB
0	3.61798	0.238	0.038	0	00: M2-like Macro/MERTK+ Tissue Res	RBP4
0	0.811729	0.575	0.376	0	00: M2-like Macro/MERTK+ Tissue Res	SGMS2
0	0.840699	0.558	0.361	0	00: M2-like Macro/MERTK+ Tissue Res	LINC01094
0	0.54403	0.433	0.236	0	00: M2-like Macro/MERTK+ Tissue Res	MAMDC2
0	0.647242	0.662	0.466	0	00: M2-like Macro/MERTK+ Tissue Res	GPR137B
0	0.389089	0.913	0.719	0	00: M2-like Macro/MERTK+ Tissue Res	PLTP
0	1.06818	0.49	0.298	0	00: M2-like Macro/MERTK+ Tissue Res	HTRA1
0	1.82147	0.824	0.632	0	00: M2-like Macro/MERTK+ Tissue Res	APOE
0	0.837742	0.86	0.669	0	00: M2-like Macro/MERTK+ Tissue Res	AP1B1
0	0.739222	0.806	0.616	0	00: M2-like Macro/MERTK+ Tissue Res	TMBIM1
0	0.853678	0.546	0.358	0	00: M2-like Macro/MERTK+ Tissue Res	CLIC4
0	0.647629	0.882	0.694	0	00: M2-like Macro/MERTK+ Tissue Res	MPP1
0	0.843137	0.549	0.362	0	00: M2-like Macro/MERTK+ Tissue Res	PLA2G16
0	0.910932	0.463	0.277	0	00: M2-like Macro/MERTK+ Tissue Res	SNX24
0	1.17465	0.376	0.19	0	00: M2-like Macro/MERTK+ Tissue Res	EFNB1
0	0.57264	0.803	0.618	0	00: M2-like Macro/MERTK+ Tissue Res	ADAM9
0	0.772373	0.945	0.761	0	00: M2-like Macro/MERTK+ Tissue Res	C1QC
0	0.606415	0.847	0.663	0	00: M2-like Macro/MERTK+ Tissue Res	A2M
0	1.02834	0.451	0.268	0	00: M2-like Macro/MERTK+ Tissue Res	CRIP2
0	0.732743	0.549	0.367	0	00: M2-like Macro/MERTK+ Tissue Res	GLMP
0	0.778284	0.922	0.741	0	00: M2-like Macro/MERTK+ Tissue Res	MSR1
0	0.472332	0.568	0.389	0	00: M2-like Macro/MERTK+ Tissue Res	COLEC12
0	0.574926	0.655	0.477	0	00: M2-like Macro/MERTK+ Tissue Res	FCHO2
0	1.16726	0.341	0.164	0	00: M2-like Macro/MERTK+ Tissue Res	ASAP2
0	0.839671	0.469	0.292	0	00: M2-like Macro/MERTK+ Tissue Res	MYO1C
0	0.368169	0.74	0.564	0	00: M2-like Macro/MERTK+ Tissue Res	NRP2
0	1.34019	0.349	0.173	0	00: M2-like Macro/MERTK+ Tissue Res	ENHO
0	0.389072	0.474	0.298	0	00: M2-like Macro/MERTK+ Tissue Res	C5AR2
0	0.636708	0.72	0.545	0	00: M2-like Macro/MERTK+ Tissue Res	ZDHHC20
0	0.821018	0.906	0.732	0	00: M2-like Macro/MERTK+ Tissue Res	ANXA4
0	1.01173	0.393	0.219	0	00: M2-like Macro/MERTK+ Tissue Res	SCD
0	0.762509	0.523	0.35	0	00: M2-like Macro/MERTK+ Tissue Res	SLC35F6
0	2.41221	0.22	0.047	0	00: M2-like Macro/MERTK+ Tissue Res	CXADR
0	0.652564	0.562	0.39	0	00: M2-like Macro/MERTK+ Tissue Res	ARHGEF10L
0	0.68683	0.454	0.282	0	00: M2-like Macro/MERTK+ Tissue Res	MGLL
0	0.965411	0.378	0.206	0	00: M2-like Macro/MERTK+ Tissue Res	CD276
0	1.01466	0.371	0.199	0	00: M2-like Macro/MERTK+ Tissue Res	RPS6KA2
0	0.439515	0.621	0.449	0	00: M2-like Macro/MERTK+ Tissue Res	CMKLR1
0	0.609741	0.691	0.519	0	00: M2-like Macro/MERTK+ Tissue Res	ANKH
0	0.724305	0.957	0.785	0	00: M2-like Macro/MERTK+ Tissue Res	DAB2
0	0.670946	0.857	0.685	0	00: M2-like Macro/MERTK+ Tissue Res	CYFIP1
0	0.695168	0.523	0.352	0	00: M2-like Macro/MERTK+ Tissue Res	GBA
0	0.780746	0.504	0.333	0	00: M2-like Macro/MERTK+ Tissue Res	MARVELD1
0	1.03208	0.359	0.188	0	00: M2-like Macro/MERTK+ Tissue Res	TRIM47
0	0.645542	0.621	0.451	0	00: M2-like Macro/MERTK+ Tissue Res	ADAM15
0	0.611668	0.636	0.466	0	00: M2-like Macro/MERTK+ Tissue Res	GOLIM4
0	1.37072	0.29	0.12	0	00: M2-like Macro/MERTK+ Tissue Res	PPIC
0	1.21506	0.634	0.464	0	00: M2-like Macro/MERTK+ Tissue Res	APOC1
0	0.607714	0.776	0.607	0	00: M2-like Macro/MERTK+ Tissue Res	MYO5A
0	1.44024	0.282	0.113	0	00: M2-like Macro/MERTK+ Tissue Res	FGD5
0	0.669682	0.935	0.767	0	00: M2-like Macro/MERTK+ Tissue Res	ENG
0	0.77324	0.468	0.301	0	00: M2-like Macro/MERTK+ Tissue Res	HK3
0	0.707296	0.489	0.322	0	00: M2-like Macro/MERTK+ Tissue Res	MERTK
0	1.26066	0.973	0.806	0	00: M2-like Macro/MERTK+ Tissue Res	MARCO
0	0.739565	0.948	0.781	0	00: M2-like Macro/MERTK+ Tissue Res	LGMN
0	0.673989	0.581	0.415	0	00: M2-like Macro/MERTK+ Tissue Res	NCK1
0	0.645468	0.79	0.625	0	00: M2-like Macro/MERTK+ Tissue Res	LIPA
0	0.818792	0.428	0.263	0	00: M2-like Macro/MERTK+ Tissue Res	SLC38A6
0	0.591629	0.59	0.425	0	00: M2-like Macro/MERTK+ Tissue Res	ABI3
0	0.499384	0.759	0.595	0	00: M2-like Macro/MERTK+ Tissue Res	TSPAN4
0	0.684184	0.631	0.467	0	00: M2-like Macro/MERTK+ Tissue Res	METTL7A
0	0.525117	0.726	0.563	0	00: M2-like Macro/MERTK+ Tissue Res	RRAS
0	1.15223	0.329	0.166	0	00: M2-like Macro/MERTK+ Tissue Res	ACKR3
0	1.61612	0.247	0.084	0	00: M2-like Macro/MERTK+ Tissue Res	RND3
0	0.815362	0.915	0.753	0	00: M2-like Macro/MERTK+ Tissue Res	PLEC
0	0.911551	0.428	0.266	0	00: M2-like Macro/MERTK+ Tissue Res	CDC42BPB
0	1.78516	0.238	0.076	0	00: M2-like Macro/MERTK+ Tissue Res	HOXB7
0	0.348371	0.729	0.568	0	00: M2-like Macro/MERTK+ Tissue Res	AP2A2
0	2.06468	0.233	0.072	0	00: M2-like Macro/MERTK+ Tissue Res	AKR1C3
0	3.27845	0.192	0.031	0	00: M2-like Macro/MERTK+ Tissue Res	ITLN1
0	1.1803	0.314	0.153	0	00: M2-like Macro/MERTK+ Tissue Res	PROS1
0	0.685862	0.533	0.373	0	00: M2-like Macro/MERTK+ Tissue Res	DYNLT3
0	0.998987	0.974	0.814	0	00: M2-like Macro/MERTK+ Tissue Res	RNASE1
0	0.53496	0.812	0.652	0	00: M2-like Macro/MERTK+ Tissue Res	PEPD
0	0.8683	0.393	0.233	0	00: M2-like Macro/MERTK+ Tissue Res	STEAP3
0	0.728252	0.389	0.229	0	00: M2-like Macro/MERTK+ Tissue Res	TMEM37
0	1.1649	0.311	0.151	0	00: M2-like Macro/MERTK+ Tissue Res	FARP1
0	0.754908	0.493	0.333	0	00: M2-like Macro/MERTK+ Tissue Res	VCL
0	1.13681	0.294	0.134	0	00: M2-like Macro/MERTK+ Tissue Res	ARL4D
0	0.464791	0.713	0.553	0	00: M2-like Macro/MERTK+ Tissue Res	TLR4
0	0.580453	0.76	0.601	0	00: M2-like Macro/MERTK+ Tissue Res	EHD4
0	0.705805	0.512	0.353	0	00: M2-like Macro/MERTK+ Tissue Res	NFE2L1
0	1.02487	0.359	0.2	0	00: M2-like Macro/MERTK+ Tissue Res	CAVIN3
0	0.668847	0.407	0.248	0	00: M2-like Macro/MERTK+ Tissue Res	SLC7A8
0	0.709225	0.554	0.396	0	00: M2-like Macro/MERTK+ Tissue Res	IGF2R
0	0.639531	0.476	0.318	0	00: M2-like Macro/MERTK+ Tissue Res	CLIP4
0	0.825878	0.425	0.267	0	00: M2-like Macro/MERTK+ Tissue Res	SLC37A2
0	1.00428	0.951	0.793	0	00: M2-like Macro/MERTK+ Tissue Res	C1QB
0	0.532677	0.694	0.536	0	00: M2-like Macro/MERTK+ Tissue Res	SLC43A3
0	0.616155	0.654	0.497	0	00: M2-like Macro/MERTK+ Tissue Res	TCEAL4
0	0.750173	0.521	0.364	0	00: M2-like Macro/MERTK+ Tissue Res	TGFBR1
0	0.830106	0.443	0.286	0	00: M2-like Macro/MERTK+ Tissue Res	MFSD11
0	1.50867	0.248	0.092	0	00: M2-like Macro/MERTK+ Tissue Res	GNG12
0	0.917279	0.368	0.212	0	00: M2-like Macro/MERTK+ Tissue Res	TBC1D2
0	1.12833	0.273	0.118	0	00: M2-like Macro/MERTK+ Tissue Res	HPGDS
0	0.640037	0.486	0.331	0	00: M2-like Macro/MERTK+ Tissue Res	PLA2G15
0	0.309227	0.886	0.732	0	00: M2-like Macro/MERTK+ Tissue Res	SLC11A1
0	0.644911	0.866	0.712	0	00: M2-like Macro/MERTK+ Tissue Res	GAA
0	0.711905	0.902	0.748	0	00: M2-like Macro/MERTK+ Tissue Res	PRNP
0	0.54531	0.68	0.526	0	00: M2-like Macro/MERTK+ Tissue Res	ABHD12
0	1.18834	0.29	0.136	0	00: M2-like Macro/MERTK+ Tissue Res	KANK2
0	0.515235	0.925	0.772	0	00: M2-like Macro/MERTK+ Tissue Res	C3AR1
0	0.843927	0.33	0.178	0	00: M2-like Macro/MERTK+ Tissue Res	PMEPA1
0	0.625965	0.526	0.375	0	00: M2-like Macro/MERTK+ Tissue Res	SKI
0	1.00047	0.376	0.225	0	00: M2-like Macro/MERTK+ Tissue Res	SOCS6
0	0.601456	0.799	0.649	0	00: M2-like Macro/MERTK+ Tissue Res	SERPINF1
0	0.643665	0.931	0.783	0	00: M2-like Macro/MERTK+ Tissue Res	ITGAM
0	0.685054	0.47	0.322	0	00: M2-like Macro/MERTK+ Tissue Res	RAPH1
0	0.438577	0.809	0.662	0	00: M2-like Macro/MERTK+ Tissue Res	ANPEP
0	0.569035	0.596	0.449	0	00: M2-like Macro/MERTK+ Tissue Res	FUCA2
0	0.68951	0.471	0.325	0	00: M2-like Macro/MERTK+ Tissue Res	SLC39A7
0	1.21331	0.283	0.137	0	00: M2-like Macro/MERTK+ Tissue Res	LRRC8A
0	0.424019	0.907	0.762	0	00: M2-like Macro/MERTK+ Tissue Res	MS4A4A
0	0.811924	0.961	0.816	0	00: M2-like Macro/MERTK+ Tissue Res	LRP1
0	0.757841	0.366	0.221	0	00: M2-like Macro/MERTK+ Tissue Res	GAL3ST4
0	0.414172	0.813	0.668	0	00: M2-like Macro/MERTK+ Tissue Res	CCR1
0	0.61842	0.555	0.411	0	00: M2-like Macro/MERTK+ Tissue Res	TTC7A
0	0.599099	0.551	0.407	0	00: M2-like Macro/MERTK+ Tissue Res	GDE1
0	1.07634	0.27	0.126	0	00: M2-like Macro/MERTK+ Tissue Res	IGSF21
0	0.849075	0.96	0.816	0	00: M2-like Macro/MERTK+ Tissue Res	C1QA
0	0.560415	0.663	0.519	0	00: M2-like Macro/MERTK+ Tissue Res	CD58
0	0.839346	0.543	0.399	0	00: M2-like Macro/MERTK+ Tissue Res	PRG4
0	0.921804	0.969	0.825	0	00: M2-like Macro/MERTK+ Tissue Res	VSIG4
0	0.469684	0.722	0.578	0	00: M2-like Macro/MERTK+ Tissue Res	PLEKHO2
0	0.52632	0.71	0.566	0	00: M2-like Macro/MERTK+ Tissue Res	PITPNA
0	0.718581	0.407	0.263	0	00: M2-like Macro/MERTK+ Tissue Res	EEF2K
0	0.523282	0.814	0.67	0	00: M2-like Macro/MERTK+ Tissue Res	CORO1C
0	1.72594	0.215	0.072	0	00: M2-like Macro/MERTK+ Tissue Res	CSPG4
0	0.721491	0.915	0.772	0	00: M2-like Macro/MERTK+ Tissue Res	PLD3
0	0.558089	0.61	0.467	0	00: M2-like Macro/MERTK+ Tissue Res	UBE2Q2
0	0.771466	0.412	0.269	0	00: M2-like Macro/MERTK+ Tissue Res	ALDH3A2
0	0.566148	0.584	0.441	0	00: M2-like Macro/MERTK+ Tissue Res	CBR1
0	0.529829	0.626	0.484	0	00: M2-like Macro/MERTK+ Tissue Res	EIF4G3
0	0.367	0.899	0.757	0	00: M2-like Macro/MERTK+ Tissue Res	S100A8
0	0.58828	0.659	0.517	0	00: M2-like Macro/MERTK+ Tissue Res	GLB1
0	0.568566	0.769	0.627	0	00: M2-like Macro/MERTK+ Tissue Res	NPTN
0	0.586319	0.551	0.41	0	00: M2-like Macro/MERTK+ Tissue Res	TRPV2
0	0.73506	0.832	0.691	0	00: M2-like Macro/MERTK+ Tissue Res	PLBD1
0	0.526445	0.624	0.484	0	00: M2-like Macro/MERTK+ Tissue Res	LMBRD1
0	1.11283	0.278	0.139	0	00: M2-like Macro/MERTK+ Tissue Res	SERINC2
0	1.91019	0.201	0.062	0	00: M2-like Macro/MERTK+ Tissue Res	CTTN
0	0.525058	0.877	0.738	0	00: M2-like Macro/MERTK+ Tissue Res	SLC7A7
0	1.07068	0.307	0.168	0	00: M2-like Macro/MERTK+ Tissue Res	ACO1
0	0.543722	0.624	0.487	0	00: M2-like Macro/MERTK+ Tissue Res	SLC6A6
0	0.558666	0.822	0.685	0	00: M2-like Macro/MERTK+ Tissue Res	PLXNB2
0	0.863431	0.327	0.191	0	00: M2-like Macro/MERTK+ Tissue Res	TMEM255B
0	0.729052	0.898	0.762	0	00: M2-like Macro/MERTK+ Tissue Res	DSTN
0	0.628187	0.951	0.815	0	00: M2-like Macro/MERTK+ Tissue Res	FPR3
0	0.527199	0.895	0.76	0	00: M2-like Macro/MERTK+ Tissue Res	HNMT
0	0.759546	0.369	0.235	0	00: M2-like Macro/MERTK+ Tissue Res	SMPDL3A
0	1.23407	0.241	0.107	0	00: M2-like Macro/MERTK+ Tissue Res	ZDHHC1
0	0.54271	0.833	0.7	0	00: M2-like Macro/MERTK+ Tissue Res	MYO1G
0	0.595256	0.886	0.753	0	00: M2-like Macro/MERTK+ Tissue Res	HSPB1
0	0.482679	0.715	0.582	0	00: M2-like Macro/MERTK+ Tissue Res	ZFHX3
0	1.51116	0.224	0.092	0	00: M2-like Macro/MERTK+ Tissue Res	RETREG1
0	0.296561	0.915	0.783	0	00: M2-like Macro/MERTK+ Tissue Res	FBP1
0	1.34982	0.228	0.096	0	00: M2-like Macro/MERTK+ Tissue Res	MYZAP
0	0.531102	0.89	0.76	0	00: M2-like Macro/MERTK+ Tissue Res	CTNNA1
0	0.478194	0.885	0.755	0	00: M2-like Macro/MERTK+ Tissue Res	HAVCR2
0	0.687693	0.919	0.789	0	00: M2-like Macro/MERTK+ Tissue Res	SLC43A2
0	0.856031	0.313	0.183	0	00: M2-like Macro/MERTK+ Tissue Res	SPIRE1
0	0.92812	0.308	0.179	0	00: M2-like Macro/MERTK+ Tissue Res	SLC29A1
0	0.698727	0.696	0.568	0	00: M2-like Macro/MERTK+ Tissue Res	ME2
0	0.467029	0.722	0.595	0	00: M2-like Macro/MERTK+ Tissue Res	VAMP3
0	0.686687	0.843	0.716	0	00: M2-like Macro/MERTK+ Tissue Res	DIAPH1
0	0.752779	0.968	0.841	0	00: M2-like Macro/MERTK+ Tissue Res	CD163
0	1.86131	0.179	0.053	0	00: M2-like Macro/MERTK+ Tissue Res	PAQR5
0	1.20524	0.243	0.117	0	00: M2-like Macro/MERTK+ Tissue Res	SLC9A3R2
0	0.511735	0.725	0.6	0	00: M2-like Macro/MERTK+ Tissue Res	CLIP1
0	0.654369	0.935	0.812	0	00: M2-like Macro/MERTK+ Tissue Res	LAMP2
0	0.512352	0.983	0.86	0	00: M2-like Macro/MERTK+ Tissue Res	CTSL
0	0.884734	0.291	0.168	0	00: M2-like Macro/MERTK+ Tissue Res	PRSS36
0	1.49821	0.193	0.071	0	00: M2-like Macro/MERTK+ Tissue Res	PGM5
0	0.694437	0.952	0.83	0	00: M2-like Macro/MERTK+ Tissue Res	CD84
0	0.580739	0.888	0.766	0	00: M2-like Macro/MERTK+ Tissue Res	IFI27L2
0	0.406476	0.895	0.775	0	00: M2-like Macro/MERTK+ Tissue Res	CREG1
0	1.68365	0.181	0.062	0	00: M2-like Macro/MERTK+ Tissue Res	MTUS1
0	0.627125	0.863	0.745	0	00: M2-like Macro/MERTK+ Tissue Res	LTA4H
0	1.15257	0.224	0.107	0	00: M2-like Macro/MERTK+ Tissue Res	AC026369.3
0	0.488551	0.797	0.68	0	00: M2-like Macro/MERTK+ Tissue Res	CAPN2
0	0.412349	0.804	0.688	0	00: M2-like Macro/MERTK+ Tissue Res	TBXAS1
0	1.10575	0.231	0.116	0	00: M2-like Macro/MERTK+ Tissue Res	ITGA6
0	3.86308	0.124	0.011	0	00: M2-like Macro/MERTK+ Tissue Res	PKP1
0	0.747009	0.984	0.871	0	00: M2-like Macro/MERTK+ Tissue Res	FCGR3A
0	1.25944	0.202	0.09	0	00: M2-like Macro/MERTK+ Tissue Res	DNAAF4
0	0.584481	0.838	0.726	0	00: M2-like Macro/MERTK+ Tissue Res	DHRS7
0	0.420725	0.953	0.842	0	00: M2-like Macro/MERTK+ Tissue Res	ARHGAP18
0	0.51772	0.816	0.705	0	00: M2-like Macro/MERTK+ Tissue Res	HEXA
0	0.433764	0.8	0.69	0	00: M2-like Macro/MERTK+ Tissue Res	HDLBP
0	1.1308	0.213	0.103	0	00: M2-like Macro/MERTK+ Tissue Res	PRUNE2
0	0.455741	0.89	0.781	0	00: M2-like Macro/MERTK+ Tissue Res	SERINC1
0	0.6233	0.883	0.775	0	00: M2-like Macro/MERTK+ Tissue Res	CRIP1
0	1.22139	0.189	0.083	0	00: M2-like Macro/MERTK+ Tissue Res	TFCP2L1
0	0.455499	0.823	0.717	0	00: M2-like Macro/MERTK+ Tissue Res	ANXA7
0	0.620727	0.948	0.843	0	00: M2-like Macro/MERTK+ Tissue Res	HEXB
0	0.389204	0.894	0.79	0	00: M2-like Macro/MERTK+ Tissue Res	ADAP2
0	2.04099	0.141	0.038	0	00: M2-like Macro/MERTK+ Tissue Res	MYO6
0	0.235656	0.908	0.805	0	00: M2-like Macro/MERTK+ Tissue Res	HMOX1
0	0.435047	0.933	0.832	0	00: M2-like Macro/MERTK+ Tissue Res	LILRB4
0	0.408749	0.861	0.76	0	00: M2-like Macro/MERTK+ Tissue Res	DDAH2
0	0.456039	0.855	0.754	0	00: M2-like Macro/MERTK+ Tissue Res	CTSA
7.01893e-307	0.598544	0.433	0.284	1.78569e-302	00: M2-like Macro/MERTK+ Tissue Res	FRMD4A
9.82357e-306	0.857424	0.291	0.169	2.49922e-301	00: M2-like Macro/MERTK+ Tissue Res	ARHGEF12
2.18988e-304	0.622615	0.498	0.356	5.57128e-300	00: M2-like Macro/MERTK+ Tissue Res	SLFN11
8.3405e-304	0.48633	0.599	0.45	2.12191e-299	00: M2-like Macro/MERTK+ Tissue Res	ITGA5
1.44145e-301	0.525332	0.661	0.529	3.6672e-297	00: M2-like Macro/MERTK+ Tissue Res	CCPG1
5.62605e-301	0.414052	0.737	0.602	1.43132e-296	00: M2-like Macro/MERTK+ Tissue Res	COLGALT1
1.19488e-298	0.223109	0.874	0.76	3.0399e-294	00: M2-like Macro/MERTK+ Tissue Res	TNFAIP2
5.78904e-298	0.690598	0.398	0.262	1.47279e-293	00: M2-like Macro/MERTK+ Tissue Res	GAS2L1
4.13558e-297	0.810209	0.385	0.256	1.05213e-292	00: M2-like Macro/MERTK+ Tissue Res	SELENOM
3.46602e-296	0.772894	0.337	0.21	8.81789e-292	00: M2-like Macro/MERTK+ Tissue Res	GIPC1
4.55209e-293	0.787064	0.284	0.165	1.1581e-288	00: M2-like Macro/MERTK+ Tissue Res	FGFR1
2.11365e-292	0.764486	0.351	0.223	5.37735e-288	00: M2-like Macro/MERTK+ Tissue Res	CAMSAP2
6.26214e-288	0.437491	0.726	0.609	1.59315e-283	00: M2-like Macro/MERTK+ Tissue Res	NARS
5.37966e-287	0.7255	0.371	0.242	1.36864e-282	00: M2-like Macro/MERTK+ Tissue Res	PTPRO
2.72894e-286	0.50788	0.648	0.52	6.9427e-282	00: M2-like Macro/MERTK+ Tissue Res	CAMK1D
6.42826e-286	0.501746	0.642	0.51	1.63541e-281	00: M2-like Macro/MERTK+ Tissue Res	USP9X
3.84887e-285	0.561946	0.578	0.451	9.79192e-281	00: M2-like Macro/MERTK+ Tissue Res	C14orf119
9.09221e-285	0.912922	0.328	0.208	2.31315e-280	00: M2-like Macro/MERTK+ Tissue Res	RMDN3
9.02156e-284	0.850503	0.256	0.144	2.29517e-279	00: M2-like Macro/MERTK+ Tissue Res	HECTD2
5.12784e-283	0.992454	0.231	0.126	1.30457e-278	00: M2-like Macro/MERTK+ Tissue Res	PAX8
1.18455e-281	0.486964	0.597	0.455	3.01362e-277	00: M2-like Macro/MERTK+ Tissue Res	2026-09-11
5.07606e-281	0.594956	0.455	0.316	1.2914e-276	00: M2-like Macro/MERTK+ Tissue Res	CYBRD1
5.74407e-281	0.707505	0.378	0.249	1.46135e-276	00: M2-like Macro/MERTK+ Tissue Res	NAGLU
3.1117e-280	0.438797	0.595	0.443	7.91648e-276	00: M2-like Macro/MERTK+ Tissue Res	TNS3
1.03584e-278	0.732243	0.362	0.236	2.63528e-274	00: M2-like Macro/MERTK+ Tissue Res	ACAT1
1.95094e-277	0.617254	0.474	0.341	4.9634e-273	00: M2-like Macro/MERTK+ Tissue Res	AGPS
6.34817e-277	0.927255	0.242	0.135	1.61504e-272	00: M2-like Macro/MERTK+ Tissue Res	CTSF
1.89297e-276	0.509423	0.576	0.436	4.8159e-272	00: M2-like Macro/MERTK+ Tissue Res	SFXN3
2.3218e-276	0.616329	0.477	0.345	5.90688e-272	00: M2-like Macro/MERTK+ Tissue Res	MRPL17
2.74736e-275	0.58372	0.462	0.325	6.98955e-271	00: M2-like Macro/MERTK+ Tissue Res	SLC11A2
3.75818e-275	0.739658	0.345	0.221	9.56119e-271	00: M2-like Macro/MERTK+ Tissue Res	SCARB1
2.51507e-274	0.758544	0.301	0.182	6.39858e-270	00: M2-like Macro/MERTK+ Tissue Res	LPAR5
1.20839e-273	0.293513	0.833	0.707	3.07428e-269	00: M2-like Macro/MERTK+ Tissue Res	FRMD4B
6.68569e-273	0.378711	0.741	0.623	1.70091e-268	00: M2-like Macro/MERTK+ Tissue Res	SHTN1
2.89534e-271	0.399907	0.737	0.609	7.36603e-267	00: M2-like Macro/MERTK+ Tissue Res	ACTN1
1.32493e-270	0.543929	0.556	0.425	3.37076e-266	00: M2-like Macro/MERTK+ Tissue Res	PPFIA1
1.36861e-270	0.807232	0.358	0.238	3.48189e-266	00: M2-like Macro/MERTK+ Tissue Res	S100A13
2.64947e-270	0.66367	0.406	0.277	6.74051e-266	00: M2-like Macro/MERTK+ Tissue Res	TMCO3
1.35971e-268	0.866462	0.26	0.15	3.45924e-264	00: M2-like Macro/MERTK+ Tissue Res	2026-09-08
1.49642e-268	0.513638	0.551	0.414	3.80705e-264	00: M2-like Macro/MERTK+ Tissue Res	ZBTB38
3.0741e-268	0.32236	0.779	0.63	7.82082e-264	00: M2-like Macro/MERTK+ Tissue Res	MTSS1
5.92591e-267	0.413331	0.668	0.532	1.50761e-262	00: M2-like Macro/MERTK+ Tissue Res	P2RX4
6.82246e-267	0.433502	0.72	0.609	1.7357e-262	00: M2-like Macro/MERTK+ Tissue Res	SPG21
9.53073e-267	0.835689	0.27	0.159	2.42471e-262	00: M2-like Macro/MERTK+ Tissue Res	CRTAC1
5.97563e-263	0.590752	0.467	0.335	1.52026e-258	00: M2-like Macro/MERTK+ Tissue Res	DNASE1L1
2.93514e-262	0.760475	0.349	0.229	7.46728e-258	00: M2-like Macro/MERTK+ Tissue Res	MFSD6
6.6599e-260	0.469331	0.565	0.431	1.69435e-255	00: M2-like Macro/MERTK+ Tissue Res	JDP2
1.36981e-259	0.593218	0.477	0.344	3.48493e-255	00: M2-like Macro/MERTK+ Tissue Res	PDLIM7
1.504e-259	0.526097	0.52	0.386	3.82633e-255	00: M2-like Macro/MERTK+ Tissue Res	ARHGAP21
2.71114e-259	0.766801	0.289	0.175	6.89742e-255	00: M2-like Macro/MERTK+ Tissue Res	NFIA
8.71447e-258	0.579176	0.446	0.315	2.21705e-253	00: M2-like Macro/MERTK+ Tissue Res	OSBPL1A
9.98784e-256	0.181415	0.747	0.587	2.54101e-251	00: M2-like Macro/MERTK+ Tissue Res	MAF
1.32116e-255	0.893466	0.227	0.126	3.36117e-251	00: M2-like Macro/MERTK+ Tissue Res	GNA11
1.8575e-255	0.567134	0.451	0.318	4.72567e-251	00: M2-like Macro/MERTK+ Tissue Res	LILRA6
2.47693e-255	0.720275	0.331	0.212	6.30156e-251	00: M2-like Macro/MERTK+ Tissue Res	CPNE2
7.10677e-254	0.446364	0.684	0.576	1.80803e-249	00: M2-like Macro/MERTK+ Tissue Res	GUSB
1.41955e-252	0.604485	0.433	0.306	3.61149e-248	00: M2-like Macro/MERTK+ Tissue Res	REXO2
8.04109e-252	0.705887	0.361	0.241	2.04573e-247	00: M2-like Macro/MERTK+ Tissue Res	KCTD17
1.63888e-251	0.369346	0.769	0.666	4.16949e-247	00: M2-like Macro/MERTK+ Tissue Res	PDCD6IP
1.25158e-249	0.572102	0.527	0.407	3.18414e-245	00: M2-like Macro/MERTK+ Tissue Res	RNF5
2.72622e-249	0.756205	0.303	0.19	6.93579e-245	00: M2-like Macro/MERTK+ Tissue Res	WWC2
9.19055e-249	0.569791	0.511	0.386	2.33817e-244	00: M2-like Macro/MERTK+ Tissue Res	OGDH
1.877e-248	0.494307	0.563	0.435	4.77527e-244	00: M2-like Macro/MERTK+ Tissue Res	CSRP1
2.1304e-247	0.452578	0.601	0.471	5.41994e-243	00: M2-like Macro/MERTK+ Tissue Res	PLEKHM2
2.4928e-247	0.605728	0.431	0.305	6.34194e-243	00: M2-like Macro/MERTK+ Tissue Res	INF2
8.70683e-247	0.54317	0.512	0.387	2.2151e-242	00: M2-like Macro/MERTK+ Tissue Res	KDSR
2.2861e-244	0.400204	0.719	0.607	5.81606e-240	00: M2-like Macro/MERTK+ Tissue Res	EIF4G1
1.63756e-243	0.421565	0.681	0.561	4.1661e-239	00: M2-like Macro/MERTK+ Tissue Res	MAP4
2.56047e-243	0.522746	0.536	0.413	6.5141e-239	00: M2-like Macro/MERTK+ Tissue Res	ACAA2
1.67973e-242	0.268223	0.749	0.605	4.2734e-238	00: M2-like Macro/MERTK+ Tissue Res	CPM
8.51033e-242	0.493915	0.573	0.447	2.16511e-237	00: M2-like Macro/MERTK+ Tissue Res	IQSEC1
1.09646e-241	0.429667	0.662	0.54	2.7895e-237	00: M2-like Macro/MERTK+ Tissue Res	SLC25A24
3.22103e-241	0.608184	0.483	0.362	8.19462e-237	00: M2-like Macro/MERTK+ Tissue Res	SPTAN1
9.75888e-241	0.666317	0.361	0.242	2.48276e-236	00: M2-like Macro/MERTK+ Tissue Res	TANC2
4.16313e-240	0.383003	0.524	0.374	1.05914e-235	00: M2-like Macro/MERTK+ Tissue Res	SDC3
1.05883e-239	0.543891	0.486	0.36	2.69376e-235	00: M2-like Macro/MERTK+ Tissue Res	RENBP
2.21521e-239	0.420267	0.643	0.507	5.63571e-235	00: M2-like Macro/MERTK+ Tissue Res	NPL
4.46161e-236	0.385016	0.692	0.574	1.13508e-231	00: M2-like Macro/MERTK+ Tissue Res	SMS
3.67811e-235	0.74728	0.293	0.184	9.35749e-231	00: M2-like Macro/MERTK+ Tissue Res	HYAL2
9.24991e-235	0.287327	0.865	0.75	2.35327e-230	00: M2-like Macro/MERTK+ Tissue Res	RAB13
1.01259e-234	0.385394	0.715	0.602	2.57614e-230	00: M2-like Macro/MERTK+ Tissue Res	FKBP15
1.27231e-234	0.519089	0.467	0.339	3.23688e-230	00: M2-like Macro/MERTK+ Tissue Res	DENND4C
3.09083e-232	0.389087	0.684	0.563	7.86339e-228	00: M2-like Macro/MERTK+ Tissue Res	STOM
1.56969e-231	0.716549	0.292	0.183	3.99346e-227	00: M2-like Macro/MERTK+ Tissue Res	EPHB2
1.21024e-226	0.344667	0.753	0.638	3.07898e-222	00: M2-like Macro/MERTK+ Tissue Res	GNS
1.22921e-224	0.409522	0.597	0.465	3.12724e-220	00: M2-like Macro/MERTK+ Tissue Res	BCAT1
4.41942e-224	0.814703	0.411	0.299	1.12434e-219	00: M2-like Macro/MERTK+ Tissue Res	TPM1
4.13677e-223	0.518598	0.497	0.376	1.05244e-218	00: M2-like Macro/MERTK+ Tissue Res	PIK3R5
2.51436e-221	0.429527	0.656	0.541	6.39677e-217	00: M2-like Macro/MERTK+ Tissue Res	WDR26
7.81658e-220	0.588859	0.417	0.301	1.98862e-215	00: M2-like Macro/MERTK+ Tissue Res	CCDC93
7.8236e-220	0.328748	0.79	0.684	1.9904e-215	00: M2-like Macro/MERTK+ Tissue Res	SIRPA
3.35243e-219	0.500058	0.525	0.407	8.52893e-215	00: M2-like Macro/MERTK+ Tissue Res	RDH11
1.14712e-218	0.651717	0.337	0.226	2.9184e-214	00: M2-like Macro/MERTK+ Tissue Res	SLC17A5
2.14508e-215	0.443098	0.582	0.463	5.45731e-211	00: M2-like Macro/MERTK+ Tissue Res	AKR1B1
6.30874e-215	0.455096	0.564	0.445	1.60501e-210	00: M2-like Macro/MERTK+ Tissue Res	UBR4
1.61118e-214	0.348324	0.744	0.642	4.09901e-210	00: M2-like Macro/MERTK+ Tissue Res	TM9SF2
4.62697e-213	0.397588	0.69	0.585	1.17715e-208	00: M2-like Macro/MERTK+ Tissue Res	YWHAG
1.41067e-211	0.199962	0.753	0.595	3.5889e-207	00: M2-like Macro/MERTK+ Tissue Res	SLCO2B1
1.53245e-210	0.431383	0.615	0.503	3.89871e-206	00: M2-like Macro/MERTK+ Tissue Res	IRAK1
1.98061e-210	0.316381	0.782	0.68	5.03887e-206	00: M2-like Macro/MERTK+ Tissue Res	SQOR
4.86456e-210	0.399039	0.658	0.551	1.23759e-205	00: M2-like Macro/MERTK+ Tissue Res	MRPL34
6.50105e-209	0.407536	0.659	0.552	1.65393e-204	00: M2-like Macro/MERTK+ Tissue Res	CYB5R3
6.04122e-208	0.529741	0.448	0.332	1.53695e-203	00: M2-like Macro/MERTK+ Tissue Res	RIPOR1
6.35542e-208	0.563979	0.394	0.279	1.61688e-203	00: M2-like Macro/MERTK+ Tissue Res	SORBS3
3.94668e-207	0.462041	0.566	0.453	1.00408e-202	00: M2-like Macro/MERTK+ Tissue Res	PIGT
4.72907e-207	0.479424	0.486	0.366	1.20312e-202	00: M2-like Macro/MERTK+ Tissue Res	COPRS
7.86223e-207	0.500491	0.486	0.369	2.00023e-202	00: M2-like Macro/MERTK+ Tissue Res	OSTM1
1.18285e-206	0.433382	0.631	0.523	3.0093e-202	00: M2-like Macro/MERTK+ Tissue Res	SUN2
1.18418e-206	0.682618	0.272	0.171	3.01268e-202	00: M2-like Macro/MERTK+ Tissue Res	MAPK13
7.80959e-206	0.310086	0.754	0.634	1.98684e-201	00: M2-like Macro/MERTK+ Tissue Res	SCARB2
7.32045e-205	0.381837	0.67	0.56	1.8624e-200	00: M2-like Macro/MERTK+ Tissue Res	ARL8A
2.73649e-204	0.354465	0.729	0.627	6.96191e-200	00: M2-like Macro/MERTK+ Tissue Res	EMC10
2.87605e-204	0.562712	0.438	0.325	7.31696e-200	00: M2-like Macro/MERTK+ Tissue Res	SMIM4
5.56214e-204	0.403234	0.654	0.545	1.41506e-199	00: M2-like Macro/MERTK+ Tissue Res	PSMD1
2.68298e-203	0.404026	0.639	0.525	6.82576e-199	00: M2-like Macro/MERTK+ Tissue Res	ITPRIPL2
2.92197e-203	0.61327	0.381	0.272	7.43378e-199	00: M2-like Macro/MERTK+ Tissue Res	KDM1B
1.27932e-202	0.633403	0.347	0.24	3.25473e-198	00: M2-like Macro/MERTK+ Tissue Res	PCK2
2.80157e-202	0.485932	0.498	0.383	7.12747e-198	00: M2-like Macro/MERTK+ Tissue Res	CHID1
3.98492e-202	0.534284	0.469	0.356	1.0138e-197	00: M2-like Macro/MERTK+ Tissue Res	ARL3
8.58094e-201	0.370741	0.612	0.485	2.18308e-196	00: M2-like Macro/MERTK+ Tissue Res	SNX9
3.46833e-200	0.41651	0.614	0.502	8.82377e-196	00: M2-like Macro/MERTK+ Tissue Res	FGD5-AS1
6.32048e-199	0.604026	0.332	0.225	1.60799e-194	00: M2-like Macro/MERTK+ Tissue Res	CUEDC1
1.61902e-198	0.628357	0.272	0.172	4.11896e-194	00: M2-like Macro/MERTK+ Tissue Res	CNRIP1
2.952e-198	0.454337	0.541	0.427	7.51018e-194	00: M2-like Macro/MERTK+ Tissue Res	ATL3
4.57773e-198	0.612106	0.324	0.218	1.16462e-193	00: M2-like Macro/MERTK+ Tissue Res	TUBB2A
5.50364e-198	0.457235	0.316	0.209	1.40018e-193	00: M2-like Macro/MERTK+ Tissue Res	CCND1
3.63428e-197	0.578611	0.384	0.275	9.24597e-193	00: M2-like Macro/MERTK+ Tissue Res	GALNT11
4.46783e-197	0.544475	0.426	0.314	1.13666e-192	00: M2-like Macro/MERTK+ Tissue Res	PLOD3
4.60191e-197	0.444604	0.552	0.437	1.17077e-192	00: M2-like Macro/MERTK+ Tissue Res	HTATIP2
1.07735e-196	0.458456	0.488	0.371	2.74089e-192	00: M2-like Macro/MERTK+ Tissue Res	CYB5A
1.30388e-195	0.486784	0.497	0.385	3.3172e-191	00: M2-like Macro/MERTK+ Tissue Res	PBDC1
1.49172e-195	0.452786	0.469	0.35	3.79508e-191	00: M2-like Macro/MERTK+ Tissue Res	PLAU
1.76563e-195	0.556201	0.427	0.316	4.49193e-191	00: M2-like Macro/MERTK+ Tissue Res	CD300C
1.01872e-194	0.568125	0.473	0.364	2.59173e-190	00: M2-like Macro/MERTK+ Tissue Res	SLC25A19
2.05626e-194	0.356025	0.725	0.621	5.23134e-190	00: M2-like Macro/MERTK+ Tissue Res	SCPEP1
3.21905e-193	0.465127	0.481	0.363	8.18958e-189	00: M2-like Macro/MERTK+ Tissue Res	DOCK4
3.70015e-193	0.612462	0.328	0.223	9.41354e-189	00: M2-like Macro/MERTK+ Tissue Res	KNOP1
7.33939e-193	0.418817	0.574	0.46	1.86721e-188	00: M2-like Macro/MERTK+ Tissue Res	LFNG
3.24843e-192	0.50279	0.46	0.346	8.26432e-188	00: M2-like Macro/MERTK+ Tissue Res	ITGAV
1.07481e-191	0.592645	0.367	0.261	2.73442e-187	00: M2-like Macro/MERTK+ Tissue Res	MAN2B2
1.77679e-189	0.63103	0.328	0.225	4.52033e-185	00: M2-like Macro/MERTK+ Tissue Res	TPRG1L
2.10904e-187	0.420585	0.576	0.468	5.3656e-183	00: M2-like Macro/MERTK+ Tissue Res	PSMC2
2.15667e-187	0.561299	0.363	0.255	5.48678e-183	00: M2-like Macro/MERTK+ Tissue Res	UACA
2.76386e-187	0.401529	0.609	0.5	7.03154e-183	00: M2-like Macro/MERTK+ Tissue Res	ARL2
6.614e-186	0.320572	0.728	0.622	1.68267e-181	00: M2-like Macro/MERTK+ Tissue Res	NFIC
7.36334e-184	0.442389	0.541	0.43	1.87331e-179	00: M2-like Macro/MERTK+ Tissue Res	EVI5
2.26933e-183	0.578307	0.418	0.314	5.7734e-179	00: M2-like Macro/MERTK+ Tissue Res	ABCG1
7.73203e-181	0.338877	0.65	0.528	1.96711e-176	00: M2-like Macro/MERTK+ Tissue Res	ABCA1
2.24372e-178	0.422174	0.516	0.403	5.70826e-174	00: M2-like Macro/MERTK+ Tissue Res	P2RX7
4.84945e-178	0.448781	0.515	0.407	1.23375e-173	00: M2-like Macro/MERTK+ Tissue Res	PARP4
5.92248e-178	0.530487	0.405	0.3	1.50674e-173	00: M2-like Macro/MERTK+ Tissue Res	C6orf106
1.96887e-177	0.50811	0.43	0.322	5.00899e-173	00: M2-like Macro/MERTK+ Tissue Res	CALHM2
5.35678e-177	0.134168	0.653	0.515	1.36282e-172	00: M2-like Macro/MERTK+ Tissue Res	SMIM25
1.32171e-176	0.44693	0.512	0.404	3.36255e-172	00: M2-like Macro/MERTK+ Tissue Res	KLF9
2.13279e-176	0.562845	0.388	0.285	5.42602e-172	00: M2-like Macro/MERTK+ Tissue Res	SPIN1
2.49986e-175	0.475121	0.464	0.356	6.3599e-171	00: M2-like Macro/MERTK+ Tissue Res	FAM214B
3.53486e-175	0.369184	0.636	0.531	8.99303e-171	00: M2-like Macro/MERTK+ Tissue Res	DYNC1LI2
1.76317e-174	0.546484	0.418	0.313	4.48569e-170	00: M2-like Macro/MERTK+ Tissue Res	LGALS3BP
2.4391e-174	0.296283	0.707	0.594	6.20531e-170	00: M2-like Macro/MERTK+ Tissue Res	RXRA
3.34586e-172	0.163398	0.486	0.373	8.5122e-168	00: M2-like Macro/MERTK+ Tissue Res	C1orf54
1.10344e-171	0.464656	0.468	0.362	2.80726e-167	00: M2-like Macro/MERTK+ Tissue Res	CREB3L2
6.30396e-171	0.416762	0.56	0.459	1.60379e-166	00: M2-like Macro/MERTK+ Tissue Res	HSD17B12
3.29239e-168	0.519446	0.391	0.289	8.37618e-164	00: M2-like Macro/MERTK+ Tissue Res	ZBTB4
2.36835e-167	0.468227	0.463	0.36	6.02532e-163	00: M2-like Macro/MERTK+ Tissue Res	KLC1
7.00751e-167	0.331267	0.603	0.485	1.78278e-162	00: M2-like Macro/MERTK+ Tissue Res	MKNK1
7.122e-167	0.387661	0.558	0.45	1.81191e-162	00: M2-like Macro/MERTK+ Tissue Res	EIF2AK4
2.8798e-164	0.526072	0.422	0.321	7.32649e-160	00: M2-like Macro/MERTK+ Tissue Res	SYNE3
2.12638e-163	0.454524	0.496	0.395	5.40971e-159	00: M2-like Macro/MERTK+ Tissue Res	ERLEC1
3.51676e-163	0.363054	0.623	0.522	8.947e-159	00: M2-like Macro/MERTK+ Tissue Res	TMEM30A
3.45901e-162	0.503857	0.331	0.231	8.80008e-158	00: M2-like Macro/MERTK+ Tissue Res	ARHGAP6
3.59027e-161	0.515161	0.402	0.302	9.134e-157	00: M2-like Macro/MERTK+ Tissue Res	CLSTN1
5.18623e-161	0.414391	0.564	0.461	1.31943e-156	00: M2-like Macro/MERTK+ Tissue Res	GM2A
8.22604e-160	0.403593	0.543	0.439	2.09279e-155	00: M2-like Macro/MERTK+ Tissue Res	SEL1L
1.05919e-159	0.401456	0.445	0.335	2.69469e-155	00: M2-like Macro/MERTK+ Tissue Res	KIFC3
1.23378e-159	0.495969	0.396	0.296	3.13886e-155	00: M2-like Macro/MERTK+ Tissue Res	PLBD2
3.89744e-159	0.390686	0.55	0.447	9.91549e-155	00: M2-like Macro/MERTK+ Tissue Res	RNF135
2.21216e-156	0.483662	0.395	0.295	5.62797e-152	00: M2-like Macro/MERTK+ Tissue Res	SGTB
1.56404e-155	0.393299	0.531	0.425	3.97906e-151	00: M2-like Macro/MERTK+ Tissue Res	KIF1B
6.71321e-155	0.424996	0.52	0.419	1.70791e-150	00: M2-like Macro/MERTK+ Tissue Res	ADAMTSL4
5.84747e-154	0.407749	0.537	0.433	1.48766e-149	00: M2-like Macro/MERTK+ Tissue Res	CCDC186
1.43446e-152	0.357608	0.574	0.471	3.64941e-148	00: M2-like Macro/MERTK+ Tissue Res	HSD17B4
1.99022e-150	0.387408	0.512	0.408	5.06332e-146	00: M2-like Macro/MERTK+ Tissue Res	SLC31A1
3.60308e-149	0.306262	0.645	0.537	9.1666e-145	00: M2-like Macro/MERTK+ Tissue Res	SERPING1
1.48276e-147	0.295152	0.67	0.568	3.77229e-143	00: M2-like Macro/MERTK+ Tissue Res	CYSTM1
7.58082e-137	0.31445	0.518	0.41	1.92864e-132	00: M2-like Macro/MERTK+ Tissue Res	IDH1
2.13954e-132	0.346601	0.505	0.404	5.44319e-128	00: M2-like Macro/MERTK+ Tissue Res	CRYL1
2.38e-122	0.229179	0.575	0.472	6.05495e-118	00: M2-like Macro/MERTK+ Tissue Res	IER5L
2.49534e-122	0.291419	0.495	0.394	6.3484e-118	00: M2-like Macro/MERTK+ Tissue Res	DRAM1
0	2.55507	0.683	0.284	0	01: IL-1B+ inflammatory Macrophages	IL1B
0	1.61116	0.621	0.27	0	01: IL-1B+ inflammatory Macrophages	NR4A3
0	1.43887	0.841	0.522	0	01: IL-1B+ inflammatory Macrophages	KDM6B
0	1.6547	0.638	0.332	0	01: IL-1B+ inflammatory Macrophages	DUSP2
0	1.29186	0.843	0.546	0	01: IL-1B+ inflammatory Macrophages	PHACTR1
0	1.52292	0.691	0.396	0	01: IL-1B+ inflammatory Macrophages	HBEGF
0	1.66904	0.954	0.668	0	01: IL-1B+ inflammatory Macrophages	ATF3
0	1.17465	0.756	0.478	0	01: IL-1B+ inflammatory Macrophages	FCN1
0	1.44356	0.937	0.659	0	01: IL-1B+ inflammatory Macrophages	NR4A1
0	1.36752	0.539	0.271	0	01: IL-1B+ inflammatory Macrophages	CSRNP1
0	1.71461	0.813	0.545	0	01: IL-1B+ inflammatory Macrophages	TNFAIP3
0	2.33068	0.472	0.206	0	01: IL-1B+ inflammatory Macrophages	EREG
0	1.42225	0.866	0.601	0	01: IL-1B+ inflammatory Macrophages	ATP2B1-AS1
0	1.16931	0.77	0.508	0	01: IL-1B+ inflammatory Macrophages	FOSL2
0	1.15719	0.661	0.411	0	01: IL-1B+ inflammatory Macrophages	BCL2A1
0	1.11978	0.673	0.424	0	01: IL-1B+ inflammatory Macrophages	AC007952.4
0	2.00085	0.416	0.167	0	01: IL-1B+ inflammatory Macrophages	OSM
0	1.68245	0.475	0.23	0	01: IL-1B+ inflammatory Macrophages	ARL5B
0	1.17921	0.769	0.525	0	01: IL-1B+ inflammatory Macrophages	PPP1R15B
0	1.43884	0.73	0.496	0	01: IL-1B+ inflammatory Macrophages	ZNF331
0	1.22189	0.68	0.447	0	01: IL-1B+ inflammatory Macrophages	MXD1
0	1.113	0.919	0.687	0	01: IL-1B+ inflammatory Macrophages	AC020916.1
0	1.67919	0.491	0.26	0	01: IL-1B+ inflammatory Macrophages	AREG
0	1.34605	0.548	0.319	0	01: IL-1B+ inflammatory Macrophages	PDE4B
0	2.4906	0.435	0.207	0	01: IL-1B+ inflammatory Macrophages	CCL3L1
0	1.20323	0.822	0.594	0	01: IL-1B+ inflammatory Macrophages	ARL4A
0	1.44934	0.891	0.666	0	01: IL-1B+ inflammatory Macrophages	NFKBIZ
0	1.2651	0.974	0.749	0	01: IL-1B+ inflammatory Macrophages	CD83
0	1.73758	0.738	0.52	0	01: IL-1B+ inflammatory Macrophages	CXCL8
0	1.28935	0.477	0.259	0	01: IL-1B+ inflammatory Macrophages	NEDD9
0	1.25343	0.759	0.546	0	01: IL-1B+ inflammatory Macrophages	EGR1
0	1.30818	0.966	0.754	0	01: IL-1B+ inflammatory Macrophages	NR4A2
0	1.28157	0.449	0.238	0	01: IL-1B+ inflammatory Macrophages	NFIL3
0	1.0129	0.657	0.447	0	01: IL-1B+ inflammatory Macrophages	IFRD1
0	1.39368	0.931	0.722	0	01: IL-1B+ inflammatory Macrophages	RGS2
0	1.17505	0.47	0.262	0	01: IL-1B+ inflammatory Macrophages	PRMT9
0	1.45523	0.389	0.184	0	01: IL-1B+ inflammatory Macrophages	AC092803.2
0	1.19177	0.51	0.306	0	01: IL-1B+ inflammatory Macrophages	IRS2
0	1.97274	0.304	0.1	0	01: IL-1B+ inflammatory Macrophages	HCAR3
0	1.17603	0.457	0.254	0	01: IL-1B+ inflammatory Macrophages	MAFF
0	1.28366	0.425	0.225	0	01: IL-1B+ inflammatory Macrophages	AC245014.3
0	0.883512	0.716	0.517	0	01: IL-1B+ inflammatory Macrophages	CD48
0	2.03499	0.778	0.58	0	01: IL-1B+ inflammatory Macrophages	CCL3
0	1.06015	0.436	0.239	0	01: IL-1B+ inflammatory Macrophages	PMAIP1
0	0.964085	0.515	0.319	0	01: IL-1B+ inflammatory Macrophages	GRASP
0	1.74462	0.351	0.156	0	01: IL-1B+ inflammatory Macrophages	PTGS2
0	1.1054	0.807	0.613	0	01: IL-1B+ inflammatory Macrophages	OLR1
0	0.851937	0.756	0.562	0	01: IL-1B+ inflammatory Macrophages	CDKN1A
0	1.2074	0.523	0.33	0	01: IL-1B+ inflammatory Macrophages	PPIF
0	1.06336	0.613	0.421	0	01: IL-1B+ inflammatory Macrophages	VEGFA
0	1.03462	0.604	0.413	0	01: IL-1B+ inflammatory Macrophages	TGIF1
0	1.35065	0.854	0.663	0	01: IL-1B+ inflammatory Macrophages	IFI30
0	1.55778	0.711	0.521	0	01: IL-1B+ inflammatory Macrophages	CXCL2
0	1.40485	0.483	0.3	0	01: IL-1B+ inflammatory Macrophages	ABHD5
0	0.853458	0.691	0.509	0	01: IL-1B+ inflammatory Macrophages	PLK3
0	1.05168	0.493	0.312	0	01: IL-1B+ inflammatory Macrophages	RIPK2
0	1.4314	0.387	0.207	0	01: IL-1B+ inflammatory Macrophages	AC025164.1
0	1.08574	0.525	0.348	0	01: IL-1B+ inflammatory Macrophages	TAGAP
0	1.74025	0.31	0.133	0	01: IL-1B+ inflammatory Macrophages	PLK2
0	1.06502	0.565	0.389	0	01: IL-1B+ inflammatory Macrophages	STX11
0	0.925225	0.599	0.425	0	01: IL-1B+ inflammatory Macrophages	CCNH
0	2.07469	0.313	0.14	0	01: IL-1B+ inflammatory Macrophages	G0S2
0	1.056	0.499	0.327	0	01: IL-1B+ inflammatory Macrophages	USP36
0	1.21335	0.319	0.148	0	01: IL-1B+ inflammatory Macrophages	PID1
0	1.80253	0.266	0.098	0	01: IL-1B+ inflammatory Macrophages	HCAR2
0	0.968669	0.662	0.495	0	01: IL-1B+ inflammatory Macrophages	RILPL2
0	0.985813	0.415	0.248	0	01: IL-1B+ inflammatory Macrophages	ERN1
0	0.727496	0.801	0.635	0	01: IL-1B+ inflammatory Macrophages	CLK1
0	1.50766	0.275	0.109	0	01: IL-1B+ inflammatory Macrophages	AC007032.1
0	0.627061	0.725	0.559	0	01: IL-1B+ inflammatory Macrophages	CD300E
0	1.62224	0.289	0.124	0	01: IL-1B+ inflammatory Macrophages	LINC00877
0	1.10797	0.801	0.637	0	01: IL-1B+ inflammatory Macrophages	OTUD1
0	2.03124	0.273	0.11	0	01: IL-1B+ inflammatory Macrophages	HES4
0	0.943338	0.64	0.477	0	01: IL-1B+ inflammatory Macrophages	INSIG1
0	0.920819	0.726	0.563	0	01: IL-1B+ inflammatory Macrophages	GABARAPL1
0	1.26146	0.899	0.736	0	01: IL-1B+ inflammatory Macrophages	CHMP1B
0	0.69655	0.521	0.36	0	01: IL-1B+ inflammatory Macrophages	AOAH
0	0.793512	0.672	0.511	0	01: IL-1B+ inflammatory Macrophages	JOSD1
0	0.920083	0.935	0.775	0	01: IL-1B+ inflammatory Macrophages	RASGEF1B
0	0.808606	0.524	0.364	0	01: IL-1B+ inflammatory Macrophages	PER1
0	1.27046	0.33	0.171	0	01: IL-1B+ inflammatory Macrophages	CX3CR1
0	0.394072	0.412	0.253	0	01: IL-1B+ inflammatory Macrophages	BIRC3
0	0.760931	0.486	0.328	0	01: IL-1B+ inflammatory Macrophages	NFKB2
0	1.00843	0.501	0.343	0	01: IL-1B+ inflammatory Macrophages	DDIT3
0	0.622019	0.719	0.561	0	01: IL-1B+ inflammatory Macrophages	CSTA
0	1.42292	0.278	0.122	0	01: IL-1B+ inflammatory Macrophages	AC245128.3
0	0.934289	0.599	0.443	0	01: IL-1B+ inflammatory Macrophages	PTGER4
0	0.821965	0.706	0.55	0	01: IL-1B+ inflammatory Macrophages	CHD1
0	1.5833	0.924	0.769	0	01: IL-1B+ inflammatory Macrophages	IER3
0	0.714878	0.684	0.53	0	01: IL-1B+ inflammatory Macrophages	ETS2
0	1.10121	0.375	0.221	0	01: IL-1B+ inflammatory Macrophages	CCRL2
0	0.825875	0.585	0.431	0	01: IL-1B+ inflammatory Macrophages	PNPLA8
0	1.08345	0.919	0.766	0	01: IL-1B+ inflammatory Macrophages	SOCS3
0	0.76069	0.714	0.561	0	01: IL-1B+ inflammatory Macrophages	CREM
0	1.42974	0.276	0.124	0	01: IL-1B+ inflammatory Macrophages	RBKS
0	0.881219	0.576	0.424	0	01: IL-1B+ inflammatory Macrophages	GK
0	1.58115	0.622	0.471	0	01: IL-1B+ inflammatory Macrophages	CXCL3
0	0.779964	0.548	0.397	0	01: IL-1B+ inflammatory Macrophages	UBE2S
0	0.890497	0.776	0.626	0	01: IL-1B+ inflammatory Macrophages	IER5
0	0.883667	0.677	0.527	0	01: IL-1B+ inflammatory Macrophages	SAMSN1
0	1.01503	0.484	0.335	0	01: IL-1B+ inflammatory Macrophages	TIPARP
0	1.05546	0.409	0.26	0	01: IL-1B+ inflammatory Macrophages	VPS37B
0	1.03991	0.821	0.673	0	01: IL-1B+ inflammatory Macrophages	DNAJB1
0	1.0664	0.915	0.768	0	01: IL-1B+ inflammatory Macrophages	BTG2
0	0.880553	0.547	0.401	0	01: IL-1B+ inflammatory Macrophages	PURB
0	1.5798	0.255	0.109	0	01: IL-1B+ inflammatory Macrophages	CYB5D1
0	0.73258	0.712	0.567	0	01: IL-1B+ inflammatory Macrophages	LCP2
0	1.1163	0.356	0.211	0	01: IL-1B+ inflammatory Macrophages	AC091271.1
0	1.13775	0.777	0.633	0	01: IL-1B+ inflammatory Macrophages	EIF4A3
0	0.750089	0.595	0.451	0	01: IL-1B+ inflammatory Macrophages	ANKRD28
0	1.02293	0.394	0.251	0	01: IL-1B+ inflammatory Macrophages	TSC22D2
0	0.985205	0.443	0.301	0	01: IL-1B+ inflammatory Macrophages	REV3L
0	1.43348	0.273	0.131	0	01: IL-1B+ inflammatory Macrophages	LDLR
0	1.81392	0.353	0.211	0	01: IL-1B+ inflammatory Macrophages	TNF
0	1.14114	0.31	0.168	0	01: IL-1B+ inflammatory Macrophages	AC016831.1
0	1.42853	0.311	0.17	0	01: IL-1B+ inflammatory Macrophages	NAF1
0	0.59067	0.78	0.64	0	01: IL-1B+ inflammatory Macrophages	STK17B
0	1.11041	0.376	0.236	0	01: IL-1B+ inflammatory Macrophages	EGR2
0	0.435421	0.904	0.764	0	01: IL-1B+ inflammatory Macrophages	SERPINA1
0	0.920935	0.434	0.296	0	01: IL-1B+ inflammatory Macrophages	ELL2
0	0.575087	0.701	0.564	0	01: IL-1B+ inflammatory Macrophages	FNIP1
0	2.00061	0.372	0.235	0	01: IL-1B+ inflammatory Macrophages	CCL4L2
0	1.32067	0.358	0.221	0	01: IL-1B+ inflammatory Macrophages	PRDM1
0	1.99389	0.599	0.462	0	01: IL-1B+ inflammatory Macrophages	CCL4
0	0.69327	0.74	0.605	0	01: IL-1B+ inflammatory Macrophages	PPP1R10
0	1.16989	0.314	0.181	0	01: IL-1B+ inflammatory Macrophages	GZF1
0	1.2144	0.331	0.199	0	01: IL-1B+ inflammatory Macrophages	JMY
0	1.35927	0.298	0.168	0	01: IL-1B+ inflammatory Macrophages	APOBEC3A
0	0.669948	0.788	0.66	0	01: IL-1B+ inflammatory Macrophages	NABP1
0	0.623519	0.723	0.595	0	01: IL-1B+ inflammatory Macrophages	TET2
0	0.594867	0.821	0.693	0	01: IL-1B+ inflammatory Macrophages	VSIR
0	0.904585	0.672	0.546	0	01: IL-1B+ inflammatory Macrophages	SYAP1
0	0.500812	0.815	0.689	0	01: IL-1B+ inflammatory Macrophages	PTPRE
0	1.07269	0.79	0.666	0	01: IL-1B+ inflammatory Macrophages	HSPA1B
0	0.700282	0.675	0.552	0	01: IL-1B+ inflammatory Macrophages	ZFYVE16
0	1.28874	0.961	0.841	0	01: IL-1B+ inflammatory Macrophages	PLAUR
0	1.02641	0.917	0.798	0	01: IL-1B+ inflammatory Macrophages	RHOB
0	0.670903	0.715	0.596	0	01: IL-1B+ inflammatory Macrophages	WTAP
0	0.804154	0.611	0.492	0	01: IL-1B+ inflammatory Macrophages	GLA
0	2.35798	0.186	0.068	0	01: IL-1B+ inflammatory Macrophages	THBS1
0	1.33171	0.974	0.856	0	01: IL-1B+ inflammatory Macrophages	IER2
0	0.645442	0.772	0.656	0	01: IL-1B+ inflammatory Macrophages	MIDN
0	1.68642	0.189	0.076	0	01: IL-1B+ inflammatory Macrophages	SNAI1
0	1.29537	0.991	0.878	0	01: IL-1B+ inflammatory Macrophages	NAMPT
0	1.60259	0.179	0.067	0	01: IL-1B+ inflammatory Macrophages	FCAR
0	0.769952	0.949	0.839	0	01: IL-1B+ inflammatory Macrophages	REL
0	0.753626	0.775	0.665	0	01: IL-1B+ inflammatory Macrophages	MAT2A
0	0.836759	0.848	0.739	0	01: IL-1B+ inflammatory Macrophages	CXCR4
0	1.15804	0.983	0.874	0	01: IL-1B+ inflammatory Macrophages	KLF4
0	1.15479	0.984	0.875	0	01: IL-1B+ inflammatory Macrophages	PPP1R15A
0	0.994176	0.93	0.822	0	01: IL-1B+ inflammatory Macrophages	GADD45B
0	0.915363	0.742	0.635	0	01: IL-1B+ inflammatory Macrophages	HSPH1
0	0.64528	0.862	0.757	0	01: IL-1B+ inflammatory Macrophages	TNFRSF1B
0	1.37257	0.179	0.075	0	01: IL-1B+ inflammatory Macrophages	TMEM88
0	2.4014	0.18	0.077	0	01: IL-1B+ inflammatory Macrophages	HES1
0	0.817641	0.909	0.806	0	01: IL-1B+ inflammatory Macrophages	C5AR1
7.64463e-308	1.11652	0.35	0.218	1.94487e-303	01: IL-1B+ inflammatory Macrophages	DNAJA4
2.14216e-305	0.650406	0.599	0.464	5.44988e-301	01: IL-1B+ inflammatory Macrophages	CSF3R
7.37073e-301	1.2942	0.192	0.09	1.87519e-296	01: IL-1B+ inflammatory Macrophages	SIK1
2.42142e-299	0.662675	0.477	0.324	6.16032e-295	01: IL-1B+ inflammatory Macrophages	CLEC4E
4.10076e-295	0.430215	0.646	0.487	1.04327e-290	01: IL-1B+ inflammatory Macrophages	JAML
5.67371e-295	1.34838	0.437	0.307	1.44345e-290	01: IL-1B+ inflammatory Macrophages	ILF3-DT
2.34069e-294	1.10446	0.311	0.185	5.95494e-290	01: IL-1B+ inflammatory Macrophages	FRAT1
6.01752e-292	0.594702	0.334	0.196	1.53092e-287	01: IL-1B+ inflammatory Macrophages	GAPT
1.75226e-291	1.2072	0.25	0.137	4.45792e-287	01: IL-1B+ inflammatory Macrophages	THAP2
3.05947e-289	0.823446	0.414	0.275	7.7836e-285	01: IL-1B+ inflammatory Macrophages	DDIT4
8.28888e-289	0.635874	0.585	0.44	2.10878e-284	01: IL-1B+ inflammatory Macrophages	LIMD2
1.08793e-284	0.488917	0.731	0.617	2.7678e-280	01: IL-1B+ inflammatory Macrophages	UBE2R2
9.91302e-282	0.452796	0.784	0.674	2.52197e-277	01: IL-1B+ inflammatory Macrophages	RPL22L1
6.59375e-278	1.00232	0.322	0.198	1.67752e-273	01: IL-1B+ inflammatory Macrophages	C19orf38
1.14568e-277	0.836887	0.506	0.38	2.91472e-273	01: IL-1B+ inflammatory Macrophages	SEMA4A
3.12275e-275	0.951822	0.308	0.186	7.94459e-271	01: IL-1B+ inflammatory Macrophages	IL10RB-DT
4.06133e-272	0.6307	0.646	0.529	1.03324e-267	01: IL-1B+ inflammatory Macrophages	PIM3
2.85063e-266	0.767118	0.497	0.364	7.25228e-262	01: IL-1B+ inflammatory Macrophages	ADGRE2
2.34087e-255	0.648318	0.577	0.455	5.95541e-251	01: IL-1B+ inflammatory Macrophages	CHORDC1
3.10243e-254	0.965525	0.295	0.18	7.89289e-250	01: IL-1B+ inflammatory Macrophages	CD300LF
2.72439e-252	1.07054	0.263	0.152	6.93111e-248	01: IL-1B+ inflammatory Macrophages	EGR3
4.67079e-252	0.67567	0.562	0.441	1.1883e-247	01: IL-1B+ inflammatory Macrophages	SERTAD1
1.96112e-250	0.578463	0.673	0.562	4.98928e-246	01: IL-1B+ inflammatory Macrophages	SNHG8
5.65586e-245	0.881857	0.232	0.126	1.43891e-240	01: IL-1B+ inflammatory Macrophages	CD1D
1.008e-244	0.884539	0.458	0.34	2.56445e-240	01: IL-1B+ inflammatory Macrophages	NLRP3
2.5896e-243	0.833621	0.548	0.438	6.58821e-239	01: IL-1B+ inflammatory Macrophages	BCAS2
2.69858e-242	0.515831	0.651	0.534	6.86545e-238	01: IL-1B+ inflammatory Macrophages	GNA13
2.75665e-241	0.998862	0.332	0.217	7.0132e-237	01: IL-1B+ inflammatory Macrophages	CKS2
4.79104e-241	0.683792	0.502	0.371	1.21889e-236	01: IL-1B+ inflammatory Macrophages	AC004687.1
1.19507e-239	0.935579	0.372	0.253	3.04038e-235	01: IL-1B+ inflammatory Macrophages	ANKRD37
4.89584e-239	0.797762	0.389	0.267	1.24555e-234	01: IL-1B+ inflammatory Macrophages	AC016831.5
6.82863e-229	0.908092	0.389	0.274	1.73727e-224	01: IL-1B+ inflammatory Macrophages	SETDB2
8.46366e-228	0.754108	0.585	0.479	2.15324e-223	01: IL-1B+ inflammatory Macrophages	CITED2
1.45264e-227	0.523387	0.679	0.578	3.69566e-223	01: IL-1B+ inflammatory Macrophages	AFF4
3.53382e-224	0.714873	0.673	0.573	8.99039e-220	01: IL-1B+ inflammatory Macrophages	PLIN2
6.12191e-223	0.617313	0.477	0.352	1.55748e-218	01: IL-1B+ inflammatory Macrophages	FAM53C
1.2817e-216	0.926853	0.337	0.226	3.26077e-212	01: IL-1B+ inflammatory Macrophages	AC103591.3
7.60046e-213	0.471811	0.637	0.508	1.93363e-208	01: IL-1B+ inflammatory Macrophages	ITGAX
1.09393e-212	0.724911	0.477	0.366	2.78307e-208	01: IL-1B+ inflammatory Macrophages	SNHG15
5.46469e-212	0.89867	0.278	0.172	1.39027e-207	01: IL-1B+ inflammatory Macrophages	CD300LB
5.42395e-208	0.986474	0.276	0.174	1.37991e-203	01: IL-1B+ inflammatory Macrophages	LUCAT1
4.74391e-206	0.851802	0.326	0.219	1.2069e-201	01: IL-1B+ inflammatory Macrophages	THAP9-AS1
2.44064e-205	0.597546	0.566	0.458	6.20923e-201	01: IL-1B+ inflammatory Macrophages	CASP1
4.87724e-205	0.41777	0.744	0.63	1.24082e-200	01: IL-1B+ inflammatory Macrophages	TREM1
2.34176e-200	0.532809	0.58	0.467	5.95767e-196	01: IL-1B+ inflammatory Macrophages	IRAK3
9.353e-200	0.746518	0.409	0.3	2.3795e-195	01: IL-1B+ inflammatory Macrophages	RASSF5
6.53604e-197	0.745309	0.435	0.321	1.66284e-192	01: IL-1B+ inflammatory Macrophages	PHLDA1
9.18602e-197	0.863944	0.467	0.366	2.33701e-192	01: IL-1B+ inflammatory Macrophages	LYST
1.95663e-195	0.743743	0.356	0.247	4.97787e-191	01: IL-1B+ inflammatory Macrophages	DUSP10
2.60223e-195	0.718843	0.399	0.289	6.62034e-191	01: IL-1B+ inflammatory Macrophages	SERPINB9
2.11696e-194	0.545011	0.504	0.389	5.38576e-190	01: IL-1B+ inflammatory Macrophages	ASGR1
1.45465e-192	0.486827	0.639	0.534	3.70078e-188	01: IL-1B+ inflammatory Macrophages	PCF11
2.08349e-191	0.670804	0.478	0.373	5.30062e-187	01: IL-1B+ inflammatory Macrophages	MED29
8.28257e-190	0.800947	0.288	0.186	2.10717e-185	01: IL-1B+ inflammatory Macrophages	VIM-AS1
1.80919e-188	0.334644	0.304	0.197	4.60276e-184	01: IL-1B+ inflammatory Macrophages	DUSP5
5.79977e-186	0.709851	0.609	0.503	1.47552e-181	01: IL-1B+ inflammatory Macrophages	CD52
2.84542e-185	0.167564	0.83	0.681	7.23904e-181	01: IL-1B+ inflammatory Macrophages	LSP1
3.33176e-185	0.503561	0.356	0.245	8.47634e-181	01: IL-1B+ inflammatory Macrophages	IL1RN
1.11076e-183	0.460823	0.614	0.508	2.82589e-179	01: IL-1B+ inflammatory Macrophages	CHD2
2.80951e-182	0.512575	0.612	0.51	7.14767e-178	01: IL-1B+ inflammatory Macrophages	HMGB2
4.84077e-180	0.185175	0.512	0.376	1.23154e-175	01: IL-1B+ inflammatory Macrophages	LGALS2
6.49832e-179	0.449292	0.629	0.522	1.65324e-174	01: IL-1B+ inflammatory Macrophages	ARHGAP26
7.23656e-172	0.629901	0.392	0.286	1.84105e-167	01: IL-1B+ inflammatory Macrophages	NFKBID
3.51501e-170	0.490304	0.552	0.449	8.94253e-166	01: IL-1B+ inflammatory Macrophages	FGD4
4.5724e-168	0.694285	0.409	0.307	1.16327e-163	01: IL-1B+ inflammatory Macrophages	CXorf21
1.66129e-162	0.534266	0.379	0.27	4.22649e-158	01: IL-1B+ inflammatory Macrophages	CD93
2.75552e-159	0.525326	0.52	0.416	7.01032e-155	01: IL-1B+ inflammatory Macrophages	CFP
1.95847e-143	0.468358	0.541	0.441	4.98255e-139	01: IL-1B+ inflammatory Macrophages	SLC25A37
2.82897e-121	0.365343	0.511	0.408	7.19717e-117	01: IL-1B+ inflammatory Macrophages	CLEC12A
0	3.16375	0.731	0.218	0	02: C1QA+ Macrophages	SLC40A1
0	2.44025	0.661	0.202	0	02: C1QA+ Macrophages	MAMDC2
0	1.99675	0.71	0.264	0	02: C1QA+ Macrophages	GPR34
0	2.93114	0.956	0.516	0	02: C1QA+ Macrophages	SELENOP
0	2.04224	0.784	0.357	0	02: C1QA+ Macrophages	COLEC12
0	3.2434	0.564	0.142	0	02: C1QA+ Macrophages	LYVE1
0	1.50963	0.884	0.463	0	02: C1QA+ Macrophages	LILRB5
0	1.45179	0.753	0.348	0	02: C1QA+ Macrophages	ALDH1A1
0	2.49077	0.865	0.483	0	02: C1QA+ Macrophages	F13A1
0	1.55379	0.652	0.274	0	02: C1QA+ Macrophages	ME1
0	1.56493	0.942	0.567	0	02: C1QA+ Macrophages	SLCO2B1
0	1.82947	0.933	0.56	0	02: C1QA+ Macrophages	MAF
0	1.32968	0.782	0.415	0	02: C1QA+ Macrophages	SIGLEC1
0	1.89012	0.981	0.614	0	02: C1QA+ Macrophages	FOLR2
0	1.70935	0.563	0.204	0	02: C1QA+ Macrophages	TMEM37
0	1.17418	0.896	0.542	0	02: C1QA+ Macrophages	C2
0	3.75967	0.605	0.251	0	02: C1QA+ Macrophages	CCL18
0	0.883665	0.795	0.447	0	02: C1QA+ Macrophages	NUPR1
0	1.46005	0.604	0.259	0	02: C1QA+ Macrophages	FRMD4A
0	1.53028	0.575	0.235	0	02: C1QA+ Macrophages	EPHX1
0	1.36516	0.73	0.391	0	02: C1QA+ Macrophages	FUCA1
0	1.38147	0.689	0.35	0	02: C1QA+ Macrophages	SDC3
0	1.57931	0.698	0.359	0	02: C1QA+ Macrophages	NRP1
0	1.28398	0.768	0.43	0	02: C1QA+ Macrophages	CMKLR1
0	1.34696	0.875	0.549	0	02: C1QA+ Macrophages	AP2A2
0	2.79687	0.407	0.084	0	02: C1QA+ Macrophages	IGF1
0	1.60252	0.587	0.268	0	02: C1QA+ Macrophages	RGL1
0	1.37939	0.894	0.576	0	02: C1QA+ Macrophages	PMP22
0	1.71239	0.529	0.217	0	02: C1QA+ Macrophages	IGFBP4
0	1.19883	0.632	0.323	0	02: C1QA+ Macrophages	MMP14
0	2.72709	0.402	0.095	0	02: C1QA+ Macrophages	CCL13
0	1.7465	0.493	0.187	0	02: C1QA+ Macrophages	PDGFC
0	1.49193	0.628	0.327	0	02: C1QA+ Macrophages	LTC4S
0	1.08526	0.849	0.548	0	02: C1QA+ Macrophages	CD59
0	1.21945	0.879	0.581	0	02: C1QA+ Macrophages	TSPAN4
0	1.34667	0.809	0.511	0	02: C1QA+ Macrophages	GAS6
0	1.39959	0.531	0.233	0	02: C1QA+ Macrophages	SLC7A8
0	1.07302	0.832	0.534	0	02: C1QA+ Macrophages	TMEM176A
0	1.61442	0.847	0.554	0	02: C1QA+ Macrophages	EMB
0	1.13504	0.775	0.491	0	02: C1QA+ Macrophages	RIN2
0	1.57144	0.496	0.212	0	02: C1QA+ Macrophages	ITSN1
0	1.37414	0.94	0.657	0	02: C1QA+ Macrophages	MRC1
0	1.10667	0.589	0.312	0	02: C1QA+ Macrophages	MERTK
0	1.17573	0.79	0.514	0	02: C1QA+ Macrophages	SERPING1
0	1.16243	0.865	0.59	0	02: C1QA+ Macrophages	CPM
0	1.23399	0.558	0.284	0	02: C1QA+ Macrophages	OLFML2B
0	1.8283	0.988	0.716	0	02: C1QA+ Macrophages	PLTP
0	1.35434	0.518	0.248	0	02: C1QA+ Macrophages	DPYSL3
0	0.860277	0.643	0.377	0	02: C1QA+ Macrophages	ITGB5
0	1.13423	0.923	0.659	0	02: C1QA+ Macrophages	A2M
0	1.0652	0.67	0.407	0	02: C1QA+ Macrophages	SPRED1
0	2.55035	0.338	0.076	0	02: C1QA+ Macrophages	CD209
0	1.31144	0.534	0.274	0	02: C1QA+ Macrophages	GPR155
0	1.62147	0.41	0.151	0	02: C1QA+ Macrophages	CNRIP1
0	0.977135	0.732	0.473	0	02: C1QA+ Macrophages	FCHO2
0	0.895939	0.866	0.609	0	02: C1QA+ Macrophages	DST
0	1.04834	0.703	0.446	0	02: C1QA+ Macrophages	AKR1B1
0	1.30378	0.499	0.243	0	02: C1QA+ Macrophages	SLC9A9
0	1.3782	0.46	0.205	0	02: C1QA+ Macrophages	GATM
0	1.59275	0.957	0.703	0	02: C1QA+ Macrophages	STAB1
0	0.698607	0.647	0.393	0	02: C1QA+ Macrophages	KCNMA1
0	1.2813	0.48	0.227	0	02: C1QA+ Macrophages	DNM1
0	1.11364	0.556	0.305	0	02: C1QA+ Macrophages	CYBRD1
0	0.857893	0.647	0.397	0	02: C1QA+ Macrophages	ECM1
0	1.20815	0.48	0.23	0	02: C1QA+ Macrophages	PRSS23
0	1.1121	0.597	0.35	0	02: C1QA+ Macrophages	TBC1D14
0	1.24229	0.938	0.693	0	02: C1QA+ Macrophages	FRMD4B
0	1.94747	0.375	0.131	0	02: C1QA+ Macrophages	SCN9A
0	1.96588	0.367	0.124	0	02: C1QA+ Macrophages	ABCA6
0	0.897086	0.659	0.417	0	02: C1QA+ Macrophages	FILIP1L
0	1.26174	0.543	0.302	0	02: C1QA+ Macrophages	WWP1
0	2.03441	0.346	0.106	0	02: C1QA+ Macrophages	HRH1
0	1.15474	0.545	0.307	0	02: C1QA+ Macrophages	NISCH
0	1.03635	0.542	0.304	0	02: C1QA+ Macrophages	OSBPL1A
0	1.59788	0.385	0.147	0	02: C1QA+ Macrophages	LTBP2
0	0.999893	0.552	0.315	0	02: C1QA+ Macrophages	CLIC2
0	2.6496	0.301	0.064	0	02: C1QA+ Macrophages	CD163L1
0	0.964701	0.624	0.387	0	02: C1QA+ Macrophages	CRYL1
0	0.94947	0.587	0.351	0	02: C1QA+ Macrophages	TPCN1
0	1.40667	0.996	0.763	0	02: C1QA+ Macrophages	C1QC
0	1.07907	0.552	0.321	0	02: C1QA+ Macrophages	SGMS1
0	1.08214	0.938	0.71	0	02: C1QA+ Macrophages	TMEM176B
0	0.877219	0.901	0.673	0	02: C1QA+ Macrophages	AP1B1
0	0.807316	0.695	0.472	0	02: C1QA+ Macrophages	GPR137B
0	0.823383	0.74	0.518	0	02: C1QA+ Macrophages	ABCA1
0	1.40305	0.369	0.15	0	02: C1QA+ Macrophages	FARP1
0	0.849996	0.616	0.397	0	02: C1QA+ Macrophages	IDH1
0	1.26908	0.427	0.209	0	02: C1QA+ Macrophages	CCDC170
0	0.839987	0.695	0.477	0	02: C1QA+ Macrophages	SNX9
0	0.944542	0.59	0.372	0	02: C1QA+ Macrophages	CHID1
0	0.893837	0.826	0.608	0	02: C1QA+ Macrophages	MYO5A
0	1.56	0.339	0.122	0	02: C1QA+ Macrophages	IGSF21
0	0.929831	0.557	0.34	0	02: C1QA+ Macrophages	PLAU
0	1.20822	0.434	0.217	0	02: C1QA+ Macrophages	GAL3ST4
0	0.821987	0.587	0.371	0	02: C1QA+ Macrophages	GLMP
0	0.707621	0.626	0.411	0	02: C1QA+ Macrophages	VAT1
0	1.1799	0.405	0.19	0	02: C1QA+ Macrophages	TRIM47
0	0.776815	0.768	0.553	0	02: C1QA+ Macrophages	TLR4
0	0.754549	0.769	0.554	0	02: C1QA+ Macrophages	STOM
0	0.858038	0.498	0.284	0	02: C1QA+ Macrophages	MGLL
0	1.02218	0.68	0.466	0	02: C1QA+ Macrophages	IFI27
0	0.613744	0.78	0.567	0	02: C1QA+ Macrophages	NRP2
0	0.99519	0.621	0.408	0	02: C1QA+ Macrophages	GYPC
0	1.19266	0.97	0.758	0	02: C1QA+ Macrophages	MS4A4A
0	0.814578	0.698	0.486	0	02: C1QA+ Macrophages	CREBL2
0	0.668617	0.713	0.502	0	02: C1QA+ Macrophages	NPL
0	1.21421	0.435	0.225	0	02: C1QA+ Macrophages	GFRA2
0	0.843421	0.711	0.501	0	02: C1QA+ Macrophages	EPS15
0	1.30732	0.363	0.154	0	02: C1QA+ Macrophages	PROS1
0	0.830478	0.676	0.469	0	02: C1QA+ Macrophages	GOLIM4
0	0.740607	0.649	0.442	0	02: C1QA+ Macrophages	TNS3
0	0.686972	0.782	0.576	0	02: C1QA+ Macrophages	NTAN1
0	1.27365	0.459	0.253	0	02: C1QA+ Macrophages	CYP1B1
0	1.02138	0.468	0.262	0	02: C1QA+ Macrophages	LACC1
0	0.837539	0.603	0.398	0	02: C1QA+ Macrophages	GNPDA1
0	0.651763	0.834	0.629	0	02: C1QA+ Macrophages	MTSS1
0	0.785112	0.809	0.605	0	02: C1QA+ Macrophages	CD302
0	0.87495	0.574	0.37	0	02: C1QA+ Macrophages	SPATS2L
0	0.661195	0.757	0.553	0	02: C1QA+ Macrophages	TNS1
0	0.963366	0.517	0.314	0	02: C1QA+ Macrophages	PRKACB
0	0.706636	0.642	0.44	0	02: C1QA+ Macrophages	TCN2
0	1.25775	0.996	0.794	0	02: C1QA+ Macrophages	C1QB
0	1.14641	0.378	0.177	0	02: C1QA+ Macrophages	CTSK
0	0.219503	0.464	0.263	0	02: C1QA+ Macrophages	TIMD4
0	1.1843	0.623	0.422	0	02: C1QA+ Macrophages	CCDC186
0	0.826114	0.576	0.375	0	02: C1QA+ Macrophages	DAAM1
0	0.714244	0.617	0.417	0	02: C1QA+ Macrophages	GIMAP1
0	0.878401	0.504	0.304	0	02: C1QA+ Macrophages	TLR7
0	0.879194	0.69	0.49	0	02: C1QA+ Macrophages	GAS7
0	1.80751	0.304	0.105	0	02: C1QA+ Macrophages	WLS
0	0.867026	0.531	0.332	0	02: C1QA+ Macrophages	EPB41L2
0	1.30347	0.366	0.167	0	02: C1QA+ Macrophages	NFIA
0	0.481051	0.695	0.496	0	02: C1QA+ Macrophages	ACP2
0	1.15762	0.424	0.226	0	02: C1QA+ Macrophages	GPX3
0	0.733747	0.717	0.519	0	02: C1QA+ Macrophages	PLXND1
0	0.761194	0.675	0.478	0	02: C1QA+ Macrophages	MKNK1
0	0.898499	0.488	0.292	0	02: C1QA+ Macrophages	GIMAP6
0	1.3964	0.313	0.117	0	02: C1QA+ Macrophages	HOXB6
0	1.12125	0.411	0.215	0	02: C1QA+ Macrophages	SCARB1
0	0.682889	0.709	0.513	0	02: C1QA+ Macrophages	GIMAP7
0	0.803154	0.527	0.332	0	02: C1QA+ Macrophages	PLA2G15
0	0.665136	0.943	0.748	0	02: C1QA+ Macrophages	MSR1
0	0.646658	0.821	0.626	0	02: C1QA+ Macrophages	ADAM9
0	0.68086	0.566	0.372	0	02: C1QA+ Macrophages	LINC01094
0	0.644282	0.565	0.371	0	02: C1QA+ Macrophages	PLA2G16
0	1.3109	0.979	0.786	0	02: C1QA+ Macrophages	LGMN
0	0.717022	0.613	0.421	0	02: C1QA+ Macrophages	FAM198B
0	0.910579	0.494	0.302	0	02: C1QA+ Macrophages	TRIM14
0	1.02545	0.413	0.221	0	02: C1QA+ Macrophages	ARHGAP6
0	1.73803	0.286	0.094	0	02: C1QA+ Macrophages	RAB3IL1
0	0.791213	0.77	0.579	0	02: C1QA+ Macrophages	NCF4
0	1.66901	0.295	0.105	0	02: C1QA+ Macrophages	EMP2
0	0.253372	0.696	0.506	0	02: C1QA+ Macrophages	TCF4
0	1.68473	0.301	0.113	0	02: C1QA+ Macrophages	SCN1B
0	0.985549	0.96	0.772	0	02: C1QA+ Macrophages	PLD3
0	1.23804	0.333	0.146	0	02: C1QA+ Macrophages	FAM213A
0	1.11754	0.473	0.286	0	02: C1QA+ Macrophages	WASHC2A
0	1.37702	0.326	0.139	0	02: C1QA+ Macrophages	KANK2
0	1.30643	0.353	0.166	0	02: C1QA+ Macrophages	SLC48A1
0	0.676284	0.976	0.789	0	02: C1QA+ Macrophages	GPNMB
0	0.743765	0.586	0.399	0	02: C1QA+ Macrophages	LPAR6
0	1.33103	0.324	0.138	0	02: C1QA+ Macrophages	HECTD2
0	0.609484	0.712	0.526	0	02: C1QA+ Macrophages	ANKH
0	0.684861	0.691	0.505	0	02: C1QA+ Macrophages	TNFSF12
0	0.723033	0.779	0.594	0	02: C1QA+ Macrophages	TTYH3
0	1.34392	0.339	0.154	0	02: C1QA+ Macrophages	PER3
0	0.764972	0.573	0.388	0	02: C1QA+ Macrophages	SNX29
0	1.70324	0.316	0.132	0	02: C1QA+ Macrophages	CXCL12
0	0.78133	0.489	0.305	0	02: C1QA+ Macrophages	LGALS3BP
0	0.942887	0.431	0.248	0	02: C1QA+ Macrophages	UACA
0	0.606721	0.733	0.55	0	02: C1QA+ Macrophages	PDE4DIP
0	1.47559	0.975	0.792	0	02: C1QA+ Macrophages	DAB2
0	0.940093	0.84	0.657	0	02: C1QA+ Macrophages	PEPD
0	0.650858	0.665	0.484	0	02: C1QA+ Macrophages	LMBRD1
0	0.86782	0.455	0.274	0	02: C1QA+ Macrophages	SORBS3
0	0.653256	0.821	0.64	0	02: C1QA+ Macrophages	MPEG1
0	1.29684	0.997	0.817	0	02: C1QA+ Macrophages	C1QA
0	0.686243	0.547	0.367	0	02: C1QA+ Macrophages	DSC2
0	1.02859	0.392	0.212	0	02: C1QA+ Macrophages	LXN
0	0.721708	0.594	0.414	0	02: C1QA+ Macrophages	ZBTB38
0	0.645091	0.563	0.383	0	02: C1QA+ Macrophages	PAPSS2
0	1.73338	0.266	0.087	0	02: C1QA+ Macrophages	GSDMA
0	1.18238	0.36	0.181	0	02: C1QA+ Macrophages	MFHAS1
0	0.981171	0.49	0.311	0	02: C1QA+ Macrophages	HTRA1
0	0.530624	0.581	0.402	0	02: C1QA+ Macrophages	FMNL2
0	0.727	0.554	0.377	0	02: C1QA+ Macrophages	ATG7
0	0.624256	0.74	0.563	0	02: C1QA+ Macrophages	NAIP
0	1.34822	0.305	0.128	0	02: C1QA+ Macrophages	PPIC
0	1.318	0.306	0.129	0	02: C1QA+ Macrophages	CTSF
0	0.914206	0.67	0.494	0	02: C1QA+ Macrophages	MAN1A1
0	1.01597	0.403	0.227	0	02: C1QA+ Macrophages	SPARC
0	1.10808	0.356	0.18	0	02: C1QA+ Macrophages	APPL2
0	0.60968	0.717	0.541	0	02: C1QA+ Macrophages	CALU
0	0.970028	0.395	0.22	0	02: C1QA+ Macrophages	PEAK1
0	0.69238	0.569	0.394	0	02: C1QA+ Macrophages	EPS8
0	0.748377	0.759	0.585	0	02: C1QA+ Macrophages	HLA-DOA
0	0.523207	0.793	0.619	0	02: C1QA+ Macrophages	NINJ1
0	1.48422	0.285	0.111	0	02: C1QA+ Macrophages	B3GNT7
0	0.926995	0.946	0.772	0	02: C1QA+ Macrophages	CREG1
0	0.690387	0.755	0.582	0	02: C1QA+ Macrophages	ZFHX3
0	1.15918	0.384	0.211	0	02: C1QA+ Macrophages	PDK4
0	0.660585	0.572	0.399	0	02: C1QA+ Macrophages	ARHGEF10L
0	0.698503	0.95	0.777	0	02: C1QA+ Macrophages	C3AR1
0	0.582496	0.775	0.603	0	02: C1QA+ Macrophages	COLGALT1
0	1.16408	0.992	0.821	0	02: C1QA+ Macrophages	RNASE1
0	0.622961	0.888	0.717	0	02: C1QA+ Macrophages	GAA
0	0.675765	0.788	0.617	0	02: C1QA+ Macrophages	NFIC
0	0.670252	0.581	0.41	0	02: C1QA+ Macrophages	GDE1
0	0.706032	0.686	0.516	0	02: C1QA+ Macrophages	ITPR2
0	2.16455	0.225	0.055	0	02: C1QA+ Macrophages	SHE
0	1.20617	0.318	0.148	0	02: C1QA+ Macrophages	EPAS1
0	0.544805	0.435	0.265	0	02: C1QA+ Macrophages	TSPAN15
0	0.510081	0.831	0.661	0	02: C1QA+ Macrophages	LHFPL2
0	0.51206	0.824	0.654	0	02: C1QA+ Macrophages	SERPINF1
0	0.908823	0.389	0.22	0	02: C1QA+ Macrophages	GIMAP8
0	0.797265	0.483	0.314	0	02: C1QA+ Macrophages	SNCA
0	1.21884	0.307	0.138	0	02: C1QA+ Macrophages	SH3PXD2A
0	0.814907	0.435	0.266	0	02: C1QA+ Macrophages	EEF2K
0	0.715891	0.583	0.415	0	02: C1QA+ Macrophages	HEBP1
0	1.06473	0.342	0.175	0	02: C1QA+ Macrophages	ASAP2
0	0.68626	0.929	0.762	0	02: C1QA+ Macrophages	HNMT
0	0.677562	0.527	0.36	0	02: C1QA+ Macrophages	RENBP
0	0.837922	0.461	0.294	0	02: C1QA+ Macrophages	CEMIP2
0	0.620346	0.921	0.754	0	02: C1QA+ Macrophages	PRNP
0	0.672628	0.587	0.42	0	02: C1QA+ Macrophages	ZBTB20
0	1.00851	0.362	0.195	0	02: C1QA+ Macrophages	SGPP1
0	0.939073	0.952	0.785	0	02: C1QA+ Macrophages	ADAP2
0	0.638078	0.753	0.587	0	02: C1QA+ Macrophages	TGFBR2
0	0.87297	0.462	0.296	0	02: C1QA+ Macrophages	TPM1
0	1.46049	0.291	0.125	0	02: C1QA+ Macrophages	HPGDS
0	0.551573	0.82	0.654	0	02: C1QA+ Macrophages	GIMAP4
0	0.967546	0.383	0.218	0	02: C1QA+ Macrophages	GCNT1
0	1.10126	0.333	0.168	0	02: C1QA+ Macrophages	ARHGEF12
0	0.890547	0.419	0.254	0	02: C1QA+ Macrophages	PALLD
0	0.633351	0.747	0.583	0	02: C1QA+ Macrophages	PLEKHO2
0	1.06098	0.332	0.168	0	02: C1QA+ Macrophages	PRSS36
0	0.742951	0.494	0.33	0	02: C1QA+ Macrophages	C20orf194
0	0.647809	0.609	0.445	0	02: C1QA+ Macrophages	CBR1
0	0.640978	0.639	0.476	0	02: C1QA+ Macrophages	METTL7A
0	0.644429	0.585	0.423	0	02: C1QA+ Macrophages	FAM91A1
0	0.721888	0.401	0.24	0	02: C1QA+ Macrophages	ACOT7
0	1.35893	0.307	0.146	0	02: C1QA+ Macrophages	CR1
0	1.22943	0.291	0.13	0	02: C1QA+ Macrophages	MYO7A
0	0.653318	0.522	0.362	0	02: C1QA+ Macrophages	SLC35F6
0	0.635562	0.662	0.502	0	02: C1QA+ Macrophages	SLC4A7
0	0.909713	0.884	0.724	0	02: C1QA+ Macrophages	IQGAP2
0	0.852994	0.927	0.767	0	02: C1QA+ Macrophages	TNFRSF1A
0	0.616485	0.946	0.787	0	02: C1QA+ Macrophages	FCGR2B
0	1.41811	0.258	0.1	0	02: C1QA+ Macrophages	GNG12
0	0.806402	0.457	0.3	0	02: C1QA+ Macrophages	FAM20A
0	1.62325	0.289	0.132	0	02: C1QA+ Macrophages	FXYD6
0	0.729361	0.497	0.341	0	02: C1QA+ Macrophages	DENND4C
0	0.829154	0.986	0.831	0	02: C1QA+ Macrophages	VSIG4
0	1.73228	0.231	0.076	0	02: C1QA+ Macrophages	EPB41L1
0	0.616648	0.706	0.551	0	02: C1QA+ Macrophages	MGAT4A
0	0.867587	0.366	0.212	0	02: C1QA+ Macrophages	SLC36A1
0	0.992781	0.319	0.165	0	02: C1QA+ Macrophages	FGFR1
0	1.36592	0.262	0.109	0	02: C1QA+ Macrophages	S1PR1
0	0.591455	0.722	0.569	0	02: C1QA+ Macrophages	FEZ2
0	0.518158	0.683	0.53	0	02: C1QA+ Macrophages	ASPH
0	0.749295	0.453	0.3	0	02: C1QA+ Macrophages	DCAF12
0	0.814345	0.996	0.844	0	02: C1QA+ Macrophages	CD163
0	1.10915	0.296	0.144	0	02: C1QA+ Macrophages	ARL4D
0	0.995258	0.332	0.181	0	02: C1QA+ Macrophages	NFATC2
0	2.4943	0.19	0.039	0	02: C1QA+ Macrophages	LGI2
0	0.650906	0.641	0.491	0	02: C1QA+ Macrophages	EIF4G3
0	0.449999	0.825	0.675	0	02: C1QA+ Macrophages	ACP5
0	0.528719	0.847	0.698	0	02: C1QA+ Macrophages	CYFIP1
0	0.916501	0.356	0.207	0	02: C1QA+ Macrophages	SESN1
0	0.578667	0.661	0.514	0	02: C1QA+ Macrophages	USP9X
0	0.467671	0.858	0.711	0	02: C1QA+ Macrophages	MPP1
0	0.834546	0.336	0.189	0	02: C1QA+ Macrophages	P2RY6
0	0.843181	0.36	0.213	0	02: C1QA+ Macrophages	RPS6KA2
0	0.454201	0.782	0.636	0	02: C1QA+ Macrophages	SCARB2
0	0.908165	0.337	0.191	0	02: C1QA+ Macrophages	WWC2
0	1.76165	0.217	0.071	0	02: C1QA+ Macrophages	TPPP
0	0.562139	0.846	0.7	0	02: C1QA+ Macrophages	EPB41L3
0	1.24471	0.271	0.126	0	02: C1QA+ Macrophages	ADORA3
0	0.67375	0.729	0.585	0	02: C1QA+ Macrophages	RB1
0	0.488739	0.756	0.612	0	02: C1QA+ Macrophages	EHD4
0	1.36327	0.231	0.088	0	02: C1QA+ Macrophages	HOXB7
0	0.513674	0.794	0.652	0	02: C1QA+ Macrophages	CRTAP
0	0.654539	0.966	0.824	0	02: C1QA+ Macrophages	LRP1
0	1.2906	0.254	0.113	0	02: C1QA+ Macrophages	NBL1
0	1.24944	0.26	0.119	0	02: C1QA+ Macrophages	PTGFRN
0	1.90519	0.222	0.081	0	02: C1QA+ Macrophages	RARRES1
0	1.34881	0.239	0.098	0	02: C1QA+ Macrophages	CTTNBP2
0	1.05317	0.945	0.804	0	02: C1QA+ Macrophages	HMOX1
0	0.651735	0.688	0.548	0	02: C1QA+ Macrophages	VOPP1
0	0.501157	0.78	0.641	0	02: C1QA+ Macrophages	BLVRA
0	0.920517	0.335	0.196	0	02: C1QA+ Macrophages	DBP
0	0.921731	0.323	0.185	0	02: C1QA+ Macrophages	STARD8
0	0.525072	0.845	0.707	0	02: C1QA+ Macrophages	HEXA
0	0.65224	0.93	0.793	0	02: C1QA+ Macrophages	BMP2K
0	1.27372	0.254	0.117	0	02: C1QA+ Macrophages	SLC18B1
0	0.768648	0.899	0.764	0	02: C1QA+ Macrophages	GOLGA4
0	0.845288	0.947	0.812	0	02: C1QA+ Macrophages	CLTC
0	0.571642	0.77	0.636	0	02: C1QA+ Macrophages	FOXP1
0	0.471939	0.787	0.653	0	02: C1QA+ Macrophages	RASSF4
0	1.09774	0.259	0.127	0	02: C1QA+ Macrophages	PAX8
0	0.449366	0.824	0.692	0	02: C1QA+ Macrophages	TBXAS1
0	1.84447	0.197	0.065	0	02: C1QA+ Macrophages	NEURL2
0	2.0451	0.182	0.051	0	02: C1QA+ Macrophages	ANTXR1
0	0.775313	0.975	0.844	0	02: C1QA+ Macrophages	ARHGAP18
0	0.980652	0.281	0.151	0	02: C1QA+ Macrophages	TNFRSF21
0	0.489979	0.808	0.678	0	02: C1QA+ Macrophages	CCR1
0	1.21204	0.257	0.127	0	02: C1QA+ Macrophages	ENPP2
0	1.29347	0.225	0.095	0	02: C1QA+ Macrophages	HSD17B14
0	0.48131	0.952	0.823	0	02: C1QA+ Macrophages	FPR3
0	0.686387	0.889	0.761	0	02: C1QA+ Macrophages	NCOA4
0	0.769801	0.966	0.839	0	02: C1QA+ Macrophages	MFSD1
0	1.92144	0.176	0.051	0	02: C1QA+ Macrophages	ITGA9
0	1.15729	0.249	0.125	0	02: C1QA+ Macrophages	ADIRF
0	1.35572	0.212	0.088	0	02: C1QA+ Macrophages	STARD13
0	0.514825	0.895	0.772	0	02: C1QA+ Macrophages	LAIR1
0	1.11476	0.242	0.12	0	02: C1QA+ Macrophages	AC109826.1
0	0.567026	0.907	0.785	0	02: C1QA+ Macrophages	SERINC1
0	0.358951	0.884	0.762	0	02: C1QA+ Macrophages	HSPB1
0	0.500812	0.928	0.806	0	02: C1QA+ Macrophages	PTMS
0	0.486437	0.78	0.658	0	02: C1QA+ Macrophages	SCAMP2
0	0.271618	0.886	0.765	0	02: C1QA+ Macrophages	TNFAIP2
0	1.5601	0.197	0.077	0	02: C1QA+ Macrophages	CLEC3B
0	0.561091	0.939	0.819	0	02: C1QA+ Macrophages	LAMP2
0	0.635415	0.936	0.817	0	02: C1QA+ Macrophages	PEBP1
0	1.15536	0.232	0.113	0	02: C1QA+ Macrophages	PDCD1LG2
0	0.679945	0.82	0.701	0	02: C1QA+ Macrophages	EMP1
0	1.79978	0.171	0.053	0	02: C1QA+ Macrophages	KCNJ5
0	1.15633	0.221	0.103	0	02: C1QA+ Macrophages	CD200R1
0	0.476375	0.955	0.837	0	02: C1QA+ Macrophages	CD84
0	0.967608	0.218	0.1	0	02: C1QA+ Macrophages	RND3
0	1.12463	0.223	0.108	0	02: C1QA+ Macrophages	ZCCHC24
0	2.21623	0.155	0.04	0	02: C1QA+ Macrophages	GABRB2
0	1.36636	0.187	0.073	0	02: C1QA+ Macrophages	LIMCH1
0	1.35088	0.194	0.08	0	02: C1QA+ Macrophages	LINC00891
0	1.30752	0.197	0.084	0	02: C1QA+ Macrophages	MVB12B
0	0.563515	0.916	0.806	0	02: C1QA+ Macrophages	ISCU
0	2.39433	0.14	0.032	0	02: C1QA+ Macrophages	RNF150
0	1.2716	0.194	0.086	0	02: C1QA+ Macrophages	RHOBTB1
0	1.74022	0.211	0.103	0	02: C1QA+ Macrophages	ADAMDEC1
0	0.425431	0.986	0.878	0	02: C1QA+ Macrophages	FCGR3A
0	0.887041	0.972	0.865	0	02: C1QA+ Macrophages	SNX6
0	0.567179	0.947	0.842	0	02: C1QA+ Macrophages	CD4
0	0.623475	0.879	0.775	0	02: C1QA+ Macrophages	TACC1
0	0.671677	0.967	0.866	0	02: C1QA+ Macrophages	MARCKS
1.33369e-303	1.07697	0.22	0.106	3.39303e-299	02: C1QA+ Macrophages	MYZAP
1.74204e-303	1.0179	0.25	0.128	4.43191e-299	02: C1QA+ Macrophages	GNA11
3.319e-303	0.754223	0.437	0.286	8.44386e-299	02: C1QA+ Macrophages	SLC12A7
5.97983e-303	0.655882	0.545	0.389	1.52133e-298	02: C1QA+ Macrophages	ARHGAP21
3.64291e-300	0.65044	0.526	0.369	9.26794e-296	02: C1QA+ Macrophages	ANO6
5.41716e-300	1.02076	0.249	0.128	1.37818e-295	02: C1QA+ Macrophages	SLC46A1
2.14168e-299	0.603889	0.566	0.41	5.44864e-295	02: C1QA+ Macrophages	SMIM30
4.39609e-298	0.356499	0.906	0.797	1.11841e-293	02: C1QA+ Macrophages	ITGAM
6.17322e-298	1.06607	0.222	0.108	1.57053e-293	02: C1QA+ Macrophages	PRUNE2
4.03759e-297	0.523407	0.699	0.565	1.0272e-292	02: C1QA+ Macrophages	SH2B3
1.62114e-296	0.709115	0.459	0.306	4.12435e-292	02: C1QA+ Macrophages	WDFY3
3.03473e-296	0.547985	0.615	0.457	7.72067e-292	02: C1QA+ Macrophages	GM2A
5.62703e-296	0.572771	0.629	0.486	1.43157e-291	02: C1QA+ Macrophages	ATF6
6.86669e-296	0.620762	0.567	0.418	1.74696e-291	02: C1QA+ Macrophages	FLI1
6.32538e-294	0.704175	0.41	0.259	1.60924e-289	02: C1QA+ Macrophages	SELENOM
3.42071e-293	0.428628	0.777	0.63	8.70263e-289	02: C1QA+ Macrophages	DMXL2
5.16376e-293	0.449337	0.815	0.714	1.31371e-288	02: C1QA+ Macrophages	RBMS1
4.74523e-292	0.879327	0.321	0.186	1.20723e-287	02: C1QA+ Macrophages	LPAR5
8.01266e-291	0.795481	0.41	0.266	2.0385e-286	02: C1QA+ Macrophages	GNG2
9.10729e-290	1.10286	0.213	0.104	2.31698e-285	02: C1QA+ Macrophages	PTPRN2
1.08434e-287	0.683276	0.407	0.257	2.75867e-283	02: C1QA+ Macrophages	ATP8B4
4.98259e-287	0.666203	0.446	0.293	1.26762e-282	02: C1QA+ Macrophages	SNX24
1.16724e-286	0.549973	0.585	0.428	2.96959e-282	02: C1QA+ Macrophages	PDLIM1
1.85796e-286	0.726047	0.439	0.292	4.72683e-282	02: C1QA+ Macrophages	TWF1
1.79581e-285	1.15439	0.192	0.089	4.56872e-281	02: C1QA+ Macrophages	TFCP2L1
1.70138e-283	0.752421	0.639	0.517	4.32848e-279	02: C1QA+ Macrophages	TFRC
2.692e-281	0.789965	0.381	0.24	6.84871e-277	02: C1QA+ Macrophages	BCL2L1
4.82658e-281	0.926499	0.284	0.159	1.22793e-276	02: C1QA+ Macrophages	CPED1
1.64553e-280	0.69069	0.431	0.283	4.1864e-276	02: C1QA+ Macrophages	SPIN1
2.46977e-279	0.523827	0.658	0.518	6.28334e-275	02: C1QA+ Macrophages	TECR
4.27175e-278	0.964415	0.28	0.157	1.08678e-273	02: C1QA+ Macrophages	MGAT5
4.65153e-278	0.489835	0.704	0.568	1.18339e-273	02: C1QA+ Macrophages	ATM
2.53519e-277	0.698966	0.434	0.286	6.44977e-273	02: C1QA+ Macrophages	ZBTB4
3.06869e-277	0.756149	0.391	0.249	7.80707e-273	02: C1QA+ Macrophages	TLR5
3.15839e-273	0.503808	0.678	0.537	8.03526e-269	02: C1QA+ Macrophages	ABHD12
2.24572e-272	0.871337	0.335	0.203	5.71335e-268	02: C1QA+ Macrophages	SLC1A3
4.82387e-272	0.921524	0.263	0.143	1.22724e-267	02: C1QA+ Macrophages	LAMB2
2.06805e-271	0.77834	0.36	0.223	5.26133e-267	02: C1QA+ Macrophages	NLN
5.69654e-270	0.773783	0.365	0.228	1.44926e-265	02: C1QA+ Macrophages	ZMYND11
3.38967e-268	0.353939	0.777	0.638	8.62366e-264	02: C1QA+ Macrophages	LIPA
5.43543e-267	0.697501	0.534	0.397	1.38283e-262	02: C1QA+ Macrophages	SGMS2
7.34441e-267	1.112	0.201	0.098	1.86849e-262	02: C1QA+ Macrophages	HFE
1.92854e-266	0.926374	0.246	0.131	4.90641e-262	02: C1QA+ Macrophages	FGD5
2.82564e-266	0.507632	0.676	0.542	7.18871e-262	02: C1QA+ Macrophages	SMARCA2
2.0554e-263	0.52879	0.616	0.47	5.22914e-259	02: C1QA+ Macrophages	BCAT1
2.67579e-263	0.934893	0.244	0.13	6.80749e-259	02: C1QA+ Macrophages	PRAG1
3.37633e-263	0.970263	0.235	0.124	8.58973e-259	02: C1QA+ Macrophages	RHOBTB3
2.76559e-262	0.879311	0.295	0.17	7.03593e-258	02: C1QA+ Macrophages	PCYOX1
3.36719e-261	0.567132	0.58	0.438	8.56647e-257	02: C1QA+ Macrophages	DOCK11
3.96525e-261	0.996994	0.225	0.117	1.0088e-256	02: C1QA+ Macrophages	GNG11
8.08362e-261	0.631586	0.497	0.352	2.05655e-256	02: C1QA+ Macrophages	TM6SF1
1.44743e-260	0.665617	0.434	0.291	3.68241e-256	02: C1QA+ Macrophages	SULT1A1
2.0824e-260	0.863308	0.293	0.17	5.29784e-256	02: C1QA+ Macrophages	TMEM86A
6.87648e-260	0.107769	0.983	0.868	1.74945e-255	02: C1QA+ Macrophages	CTSL
1.86691e-259	0.860377	0.318	0.192	4.7496e-255	02: C1QA+ Macrophages	ABCC5
2.08058e-256	0.518854	0.611	0.472	5.29319e-252	02: C1QA+ Macrophages	ADIPOR1
1.30827e-255	0.85936	0.29	0.168	3.32837e-251	02: C1QA+ Macrophages	ZNF358
1.14538e-253	0.594727	0.569	0.432	2.91397e-249	02: C1QA+ Macrophages	EVI5
1.1539e-252	0.755309	0.368	0.235	2.93565e-248	02: C1QA+ Macrophages	B3GNT2
2.64154e-252	0.848782	0.288	0.167	6.72034e-248	02: C1QA+ Macrophages	HSBP1L1
4.20448e-252	0.86833	0.317	0.193	1.06966e-247	02: C1QA+ Macrophages	ETV5
1.65252e-251	0.672462	0.373	0.237	4.20417e-247	02: C1QA+ Macrophages	PXDC1
3.18233e-250	0.956842	0.225	0.118	8.09616e-246	02: C1QA+ Macrophages	SASH1
1.39803e-249	0.554043	0.545	0.4	3.55672e-245	02: C1QA+ Macrophages	TBC1D2B
7.95483e-249	0.420746	0.761	0.646	2.02379e-244	02: C1QA+ Macrophages	TM9SF2
8.65694e-249	0.744855	0.377	0.242	2.20241e-244	02: C1QA+ Macrophages	SMPDL3A
1.88394e-248	0.721574	0.395	0.26	4.79294e-244	02: C1QA+ Macrophages	TCEAL3
1.16455e-247	0.624019	0.342	0.211	2.96273e-243	02: C1QA+ Macrophages	CCND1
1.39307e-247	0.632354	0.542	0.405	3.54412e-243	02: C1QA+ Macrophages	KLF9
1.9567e-245	1.02041	0.205	0.104	4.97805e-241	02: C1QA+ Macrophages	EXOC6B
6.29498e-245	0.676776	0.414	0.278	1.6015e-240	02: C1QA+ Macrophages	CYB5R1
8.03178e-245	0.933853	0.235	0.127	2.04337e-240	02: C1QA+ Macrophages	ICA1
2.84603e-244	0.89696	0.261	0.147	7.24059e-240	02: C1QA+ Macrophages	SLC2A8
6.70255e-242	0.393181	0.785	0.684	1.7052e-237	02: C1QA+ Macrophages	APH1A
1.41397e-238	0.964117	0.218	0.115	3.59729e-234	02: C1QA+ Macrophages	DEPTOR
1.81669e-236	0.709541	0.36	0.231	4.62185e-232	02: C1QA+ Macrophages	TMEM106B
1.56378e-235	0.526483	0.601	0.463	3.97842e-231	02: C1QA+ Macrophages	2026-09-11
2.55131e-235	0.588673	0.515	0.379	6.49078e-231	02: C1QA+ Macrophages	MCTP1
3.09371e-235	0.442424	0.741	0.624	7.87071e-231	02: C1QA+ Macrophages	SCPEP1
1.10646e-234	0.736467	0.344	0.217	2.81493e-230	02: C1QA+ Macrophages	GHDC
4.19999e-233	0.653807	0.361	0.229	1.06852e-228	02: C1QA+ Macrophages	PSD3
4.33017e-233	0.891869	0.253	0.143	1.10164e-228	02: C1QA+ Macrophages	RCN3
3.08522e-232	0.588847	0.295	0.171	7.84912e-228	02: C1QA+ Macrophages	FABP3
7.1599e-231	0.513934	0.583	0.447	1.82155e-226	02: C1QA+ Macrophages	RNF135
3.36843e-230	0.594653	0.442	0.305	8.56963e-226	02: C1QA+ Macrophages	ARHGAP22
6.235e-229	0.552487	0.52	0.382	1.58625e-224	02: C1QA+ Macrophages	NBR1
8.48677e-229	0.592705	0.414	0.277	2.15912e-224	02: C1QA+ Macrophages	MMP2
2.61869e-228	0.743531	0.308	0.187	6.66221e-224	02: C1QA+ Macrophages	EPHB2
4.66022e-228	0.882425	0.247	0.14	1.18561e-223	02: C1QA+ Macrophages	CCDC149
1.39378e-227	0.607441	0.481	0.348	3.54592e-223	02: C1QA+ Macrophages	AGPS
2.38399e-226	0.685612	0.376	0.247	6.0651e-222	02: C1QA+ Macrophages	DPEP2
2.56919e-226	0.468251	0.663	0.542	6.53626e-222	02: C1QA+ Macrophages	ARHGAP4
2.49365e-225	0.362741	0.762	0.637	6.34411e-221	02: C1QA+ Macrophages	TMBIM1
1.94236e-224	0.862587	0.215	0.114	4.94156e-220	02: C1QA+ Macrophages	MCOLN3
4.5234e-224	0.79343	0.289	0.174	1.1508e-219	02: C1QA+ Macrophages	MTM1
4.37634e-223	0.749109	0.364	0.24	1.11338e-218	02: C1QA+ Macrophages	NR1D2
2.57333e-222	0.454741	0.714	0.579	6.5468e-218	02: C1QA+ Macrophages	IL18
2.43763e-221	0.360854	0.767	0.643	6.20157e-217	02: C1QA+ Macrophages	GNS
1.84509e-220	0.639798	0.428	0.297	4.6941e-216	02: C1QA+ Macrophages	ALDH9A1
1.85831e-220	0.422564	0.714	0.6	4.72774e-216	02: C1QA+ Macrophages	CHMP3
1.21475e-219	0.710483	0.306	0.187	3.09045e-215	02: C1QA+ Macrophages	SLC29A1
2.0361e-219	0.490495	0.603	0.471	5.18005e-215	02: C1QA+ Macrophages	PARP1
2.26028e-218	0.625265	0.418	0.288	5.75037e-214	02: C1QA+ Macrophages	ARPIN
4.20307e-218	0.836436	0.267	0.158	1.0693e-213	02: C1QA+ Macrophages	TRAM2
4.47381e-218	0.666171	0.369	0.243	1.13818e-213	02: C1QA+ Macrophages	S100A13
2.13438e-215	0.646173	0.392	0.265	5.43008e-211	02: C1QA+ Macrophages	ABCD4
2.10925e-214	0.638623	0.403	0.275	5.36614e-210	02: C1QA+ Macrophages	AMDHD2
4.23648e-214	0.529843	0.501	0.366	1.0778e-209	02: C1QA+ Macrophages	NFE2L1
8.58979e-214	0.549813	0.468	0.333	2.18533e-209	02: C1QA+ Macrophages	PELI1
1.58672e-213	0.732974	0.32	0.203	4.03677e-209	02: C1QA+ Macrophages	SLC38A7
2.15076e-213	0.505143	0.561	0.43	5.47175e-209	02: C1QA+ Macrophages	NCK1
2.22334e-212	0.723162	0.346	0.225	5.6564e-208	02: C1QA+ Macrophages	ST6GAL1
6.73553e-212	0.416108	0.722	0.612	1.71359e-207	02: C1QA+ Macrophages	PTPN18
2.65893e-211	0.472177	0.628	0.506	6.76457e-207	02: C1QA+ Macrophages	FGD5-AS1
3.95545e-211	0.472809	0.562	0.425	1.00631e-206	02: C1QA+ Macrophages	KIF1B
5.39756e-211	0.407587	0.748	0.644	1.37319e-206	02: C1QA+ Macrophages	FOXN3
3.92239e-210	0.707359	0.341	0.222	9.97896e-206	02: C1QA+ Macrophages	ATRN
4.67148e-210	0.875062	0.228	0.128	1.18847e-205	02: C1QA+ Macrophages	RPP25
2.2118e-209	0.467893	0.614	0.487	5.62703e-205	02: C1QA+ Macrophages	RCSD1
1.09558e-208	0.448074	0.639	0.51	2.78726e-204	02: C1QA+ Macrophages	TCEAL4
2.6554e-208	0.776357	0.286	0.175	6.75561e-204	02: C1QA+ Macrophages	2026-09-10
7.55954e-208	0.398964	0.739	0.63	1.92322e-203	02: C1QA+ Macrophages	OTULINL
8.37682e-207	0.585109	0.451	0.324	2.13115e-202	02: C1QA+ Macrophages	AFF1
6.34298e-206	0.508933	0.502	0.367	1.61372e-201	02: C1QA+ Macrophages	GBA
1.50195e-205	0.472444	0.592	0.466	3.82111e-201	02: C1QA+ Macrophages	NRIP1
2.20054e-205	0.78474	0.292	0.181	5.59839e-201	02: C1QA+ Macrophages	FAH
8.79404e-205	0.577262	0.482	0.354	2.23729e-200	02: C1QA+ Macrophages	ARHGAP5
1.20381e-202	0.880428	0.259	0.156	3.06262e-198	02: C1QA+ Macrophages	IFT74
1.95787e-202	0.642302	0.302	0.187	4.98101e-198	02: C1QA+ Macrophages	FFAR4
3.69887e-202	0.473617	0.588	0.461	9.41031e-198	02: C1QA+ Macrophages	FUCA2
1.76899e-201	0.681946	0.329	0.212	4.50048e-197	02: C1QA+ Macrophages	EFNB1
2.30057e-201	0.463094	0.59	0.464	5.85287e-197	02: C1QA+ Macrophages	RALGDS
9.44801e-201	0.600131	0.436	0.311	2.40367e-196	02: C1QA+ Macrophages	TCF12
1.25105e-200	0.69443	0.326	0.21	3.1828e-196	02: C1QA+ Macrophages	SLC46A3
3.60403e-200	0.517384	0.75	0.649	9.16901e-196	02: C1QA+ Macrophages	NEU1
4.28317e-200	0.762833	0.281	0.173	1.08968e-195	02: C1QA+ Macrophages	PGM2L1
1.63683e-199	0.487625	0.541	0.409	4.16425e-195	02: C1QA+ Macrophages	SLC31A1
3.88213e-199	0.484984	0.604	0.488	9.87652e-195	02: C1QA+ Macrophages	EFCAB14
1.51229e-198	0.780937	0.276	0.169	3.84742e-194	02: C1QA+ Macrophages	ANKS1A
1.54585e-198	0.895068	0.258	0.155	3.9328e-194	02: C1QA+ Macrophages	C1S
7.97626e-198	0.614677	0.427	0.305	2.02924e-193	02: C1QA+ Macrophages	PIK3C2A
1.04945e-197	0.793769	0.256	0.153	2.66992e-193	02: C1QA+ Macrophages	WDR91
1.44339e-197	0.82245	0.355	0.242	3.67214e-193	02: C1QA+ Macrophages	DCN
3.11377e-195	0.587598	0.411	0.287	7.92173e-191	02: C1QA+ Macrophages	IRF2BPL
5.45421e-195	0.46535	0.573	0.445	1.38761e-190	02: C1QA+ Macrophages	LTBR
3.21092e-194	0.433658	0.606	0.479	8.1689e-190	02: C1QA+ Macrophages	PLEKHM2
2.89684e-193	0.556059	0.458	0.333	7.36985e-189	02: C1QA+ Macrophages	SUCLG2
2.41778e-192	0.634112	0.367	0.248	6.15107e-188	02: C1QA+ Macrophages	VPS35L
2.96784e-192	0.776355	0.248	0.147	7.55049e-188	02: C1QA+ Macrophages	NOL3
5.44333e-192	0.384619	0.711	0.605	1.38484e-187	02: C1QA+ Macrophages	VAMP3
1.35886e-191	0.430537	0.602	0.475	3.45707e-187	02: C1QA+ Macrophages	ENTPD1
1.79273e-191	0.548938	0.405	0.279	4.56088e-187	02: C1QA+ Macrophages	SLC38A6
2.25286e-191	0.70939	0.299	0.19	5.7315e-187	02: C1QA+ Macrophages	HYAL2
2.56879e-191	0.612228	0.361	0.243	6.53527e-187	02: C1QA+ Macrophages	FAM13A
3.60959e-191	0.561794	0.433	0.309	9.18315e-187	02: C1QA+ Macrophages	RNF141
5.70967e-191	0.680873	0.343	0.229	1.4526e-186	02: C1QA+ Macrophages	TPRG1L
1.3553e-190	0.452587	0.577	0.453	3.44803e-186	02: C1QA+ Macrophages	EIF2AK4
3.74311e-190	0.61868	0.379	0.26	9.52285e-186	02: C1QA+ Macrophages	STX2
3.92474e-190	0.732647	0.309	0.2	9.98493e-186	02: C1QA+ Macrophages	PLEKHA1
8.3934e-190	0.394779	0.713	0.61	2.13537e-185	02: C1QA+ Macrophages	SERINC3
1.525e-189	0.532218	0.468	0.343	3.87976e-185	02: C1QA+ Macrophages	DNASE1L1
1.46204e-188	0.784583	0.252	0.151	3.71958e-184	02: C1QA+ Macrophages	ARHGAP12
3.44501e-188	0.393543	0.659	0.538	8.76445e-184	02: C1QA+ Macrophages	CCPG1
7.94483e-188	0.813441	0.304	0.197	2.02124e-183	02: C1QA+ Macrophages	COL1A1
9.33377e-188	0.559727	0.434	0.311	2.3746e-183	02: C1QA+ Macrophages	MYO1C
1.14476e-186	0.580281	0.41	0.289	2.91239e-182	02: C1QA+ Macrophages	IFFO1
2.34214e-186	0.421383	0.736	0.635	5.95863e-182	02: C1QA+ Macrophages	DUSP6
4.71405e-186	0.479779	0.564	0.444	1.1993e-181	02: C1QA+ Macrophages	EFR3A
1.84082e-185	0.455018	0.604	0.49	4.68323e-181	02: C1QA+ Macrophages	RNASEH2B
7.05594e-185	0.566042	0.403	0.281	1.7951e-180	02: C1QA+ Macrophages	PI4K2A
7.91683e-185	0.447345	0.568	0.44	2.01412e-180	02: C1QA+ Macrophages	FOXO3
1.78444e-184	0.506604	0.505	0.382	4.53979e-180	02: C1QA+ Macrophages	DAPK1
3.0309e-184	0.581142	0.322	0.211	7.71092e-180	02: C1QA+ Macrophages	NMRK1
3.98109e-184	0.489833	0.493	0.367	1.01283e-179	02: C1QA+ Macrophages	SNX18
1.07874e-183	0.333385	0.775	0.662	2.74441e-179	02: C1QA+ Macrophages	PTAFR
1.66509e-183	0.705615	0.363	0.25	4.23615e-179	02: C1QA+ Macrophages	TPPP3
4.25948e-183	0.423388	0.59	0.464	1.08365e-178	02: C1QA+ Macrophages	RDX
5.38171e-183	0.603039	0.394	0.277	1.36916e-178	02: C1QA+ Macrophages	KCNQ1
1.25312e-182	0.419767	0.63	0.51	3.18805e-178	02: C1QA+ Macrophages	CPEB4
1.58495e-182	0.357521	0.607	0.48	4.03226e-178	02: C1QA+ Macrophages	VEGFB
2.27352e-182	0.576167	0.391	0.272	5.78407e-178	02: C1QA+ Macrophages	GAS2L1
1.03644e-181	0.364338	0.721	0.613	2.63681e-177	02: C1QA+ Macrophages	DICER1
5.66355e-181	0.386396	0.655	0.527	1.44086e-176	02: C1QA+ Macrophages	DNASE2
1.29775e-180	0.51913	0.461	0.337	3.30161e-176	02: C1QA+ Macrophages	RIPOR1
1.70577e-180	0.729226	0.282	0.178	4.33966e-176	02: C1QA+ Macrophages	HEG1
1.86329e-180	0.394969	0.604	0.48	4.74041e-176	02: C1QA+ Macrophages	MCOLN1
8.44142e-180	0.604089	0.381	0.265	2.14758e-175	02: C1QA+ Macrophages	CFAP97
1.54015e-179	0.626099	0.356	0.242	3.9183e-175	02: C1QA+ Macrophages	ARSD
2.2351e-179	0.646029	0.332	0.221	5.68632e-175	02: C1QA+ Macrophages	PIK3IP1
2.52769e-178	0.78373	0.415	0.303	6.43071e-174	02: C1QA+ Macrophages	PLA2G2A
2.98354e-178	0.505135	0.519	0.401	7.59043e-174	02: C1QA+ Macrophages	TENT2
4.59321e-178	0.398545	0.676	0.566	1.16856e-173	02: C1QA+ Macrophages	TMEM173
4.48803e-177	0.576694	0.436	0.32	1.1418e-172	02: C1QA+ Macrophages	PPP3R1
5.07121e-176	0.42482	0.612	0.495	1.29017e-171	02: C1QA+ Macrophages	PIK3R1
2.19708e-175	0.653364	0.36	0.249	5.58959e-171	02: C1QA+ Macrophages	MGP
3.35589e-175	0.818815	0.353	0.247	8.53772e-171	02: C1QA+ Macrophages	LUM
1.48861e-174	0.483589	0.542	0.426	3.78717e-170	02: C1QA+ Macrophages	APMAP
2.41597e-174	0.4537	0.543	0.424	6.14647e-170	02: C1QA+ Macrophages	GNPTAB
5.2671e-174	0.625482	0.302	0.194	1.34e-169	02: C1QA+ Macrophages	SPIRE1
5.86746e-174	0.635152	0.311	0.203	1.49274e-169	02: C1QA+ Macrophages	TMEM255B
3.55531e-173	0.582312	0.372	0.257	9.04507e-169	02: C1QA+ Macrophages	TRIP6
9.43863e-173	0.685521	0.443	0.333	2.40128e-168	02: C1QA+ Macrophages	COL1A2
1.01917e-172	0.626872	0.333	0.224	2.59288e-168	02: C1QA+ Macrophages	FMN1
3.38882e-172	0.393334	0.546	0.414	8.6215e-168	02: C1QA+ Macrophages	NCEH1
4.00788e-172	0.481346	0.528	0.412	1.01964e-167	02: C1QA+ Macrophages	PPP1R9B
8.87242e-172	0.570489	0.381	0.266	2.25723e-167	02: C1QA+ Macrophages	PINK1
1.02854e-171	0.48762	0.486	0.365	2.61672e-167	02: C1QA+ Macrophages	CREB3L2
2.28002e-171	0.504123	0.467	0.348	5.80061e-167	02: C1QA+ Macrophages	RERE
2.22623e-169	0.61269	0.373	0.262	5.66375e-165	02: C1QA+ Macrophages	SESN3
5.99104e-169	0.396226	0.614	0.494	1.52418e-164	02: C1QA+ Macrophages	PIK3AP1
7.0968e-167	0.571039	0.378	0.266	1.8055e-162	02: C1QA+ Macrophages	MBNL2
7.27907e-167	0.650954	0.313	0.209	1.85187e-162	02: C1QA+ Macrophages	ICMT
1.32237e-166	0.416732	0.632	0.524	3.36425e-162	02: C1QA+ Macrophages	EEA1
9.47125e-166	0.479697	0.529	0.416	2.40958e-161	02: C1QA+ Macrophages	ADH5
1.36406e-165	0.331039	0.743	0.642	3.4703e-161	02: C1QA+ Macrophages	NPTN
4.79718e-165	0.683016	0.316	0.213	1.22045e-160	02: C1QA+ Macrophages	APOL1
5.7382e-165	0.560127	0.384	0.272	1.45985e-160	02: C1QA+ Macrophages	ANKFY1
7.66564e-165	0.490648	0.497	0.381	1.95022e-160	02: C1QA+ Macrophages	ZNF330
1.80162e-164	0.435444	0.499	0.373	4.58351e-160	02: C1QA+ Macrophages	HOMER3
2.38646e-164	0.482156	0.454	0.336	6.07139e-160	02: C1QA+ Macrophages	YPEL2
1.06143e-163	0.388307	0.671	0.567	2.70038e-159	02: C1QA+ Macrophages	ZDHHC20
1.17281e-163	0.489831	0.502	0.389	2.98376e-159	02: C1QA+ Macrophages	SNX13
3.21739e-163	0.4151	0.653	0.549	8.18535e-159	02: C1QA+ Macrophages	WDR26
1.53269e-162	0.48159	0.455	0.336	3.89932e-158	02: C1QA+ Macrophages	SLC11A2
2.65835e-161	0.36194	0.67	0.565	6.76312e-157	02: C1QA+ Macrophages	LMO4
2.84178e-160	0.493266	0.464	0.349	7.22977e-156	02: C1QA+ Macrophages	EVA1B
5.19418e-160	0.539752	0.392	0.28	1.32145e-155	02: C1QA+ Macrophages	GALNT11
1.41873e-158	0.380923	0.643	0.532	3.6094e-154	02: C1QA+ Macrophages	PDIA4
2.49604e-158	0.490138	0.488	0.375	6.35017e-154	02: C1QA+ Macrophages	CASC4
7.10475e-158	0.576283	0.358	0.251	1.80752e-153	02: C1QA+ Macrophages	ABHD3
3.80821e-157	0.560579	0.368	0.26	9.68847e-153	02: C1QA+ Macrophages	NAGLU
1.30712e-156	0.215439	0.825	0.722	3.32543e-152	02: C1QA+ Macrophages	PECAM1
5.10983e-156	0.370368	0.52	0.396	1.29999e-151	02: C1QA+ Macrophages	DRAM1
6.03833e-156	0.404614	0.606	0.495	1.53621e-151	02: C1QA+ Macrophages	MLXIP
9.21811e-156	0.571018	0.385	0.277	2.34518e-151	02: C1QA+ Macrophages	WASHC2C
9.55254e-156	0.450918	0.49	0.369	2.43026e-151	02: C1QA+ Macrophages	DOCK4
7.19443e-155	0.458756	0.47	0.351	1.83033e-150	02: C1QA+ Macrophages	MARVELD1
9.67671e-155	0.462505	0.542	0.435	2.46185e-150	02: C1QA+ Macrophages	ATL3
3.56243e-154	0.518076	0.409	0.298	9.06317e-150	02: C1QA+ Macrophages	GIMAP2
4.13901e-154	0.617592	0.304	0.204	1.053e-149	02: C1QA+ Macrophages	KIAA1147
3.18962e-153	0.731056	0.454	0.353	8.11471e-149	02: C1QA+ Macrophages	COL3A1
4.80549e-153	0.50978	0.413	0.301	1.22257e-148	02: C1QA+ Macrophages	TK2
1.34219e-151	0.508716	0.308	0.206	3.41466e-147	02: C1QA+ Macrophages	BLNK
3.6281e-151	0.61787	0.317	0.217	9.23026e-147	02: C1QA+ Macrophages	AK3
5.70482e-151	0.582593	0.342	0.239	1.45136e-146	02: C1QA+ Macrophages	ARNT
6.28116e-151	0.461591	0.39	0.278	1.59799e-146	02: C1QA+ Macrophages	SNRPN
6.62008e-151	0.388751	0.613	0.506	1.68422e-146	02: C1QA+ Macrophages	SLC39A1
8.82146e-151	0.47261	0.484	0.373	2.24427e-146	02: C1QA+ Macrophages	PUM2
1.44496e-149	0.448572	0.566	0.464	3.67613e-145	02: C1QA+ Macrophages	HSD17B12
5.16918e-149	0.546165	0.372	0.267	1.31509e-144	02: C1QA+ Macrophages	MAN2B2
6.57004e-149	0.549458	0.36	0.255	1.67148e-144	02: C1QA+ Macrophages	ARHGEF11
1.0901e-148	0.463752	0.49	0.38	2.77333e-144	02: C1QA+ Macrophages	AIDA
4.55447e-148	0.371747	0.615	0.506	1.1587e-143	02: C1QA+ Macrophages	ARL2
3.18046e-147	0.545978	0.365	0.26	8.0914e-143	02: C1QA+ Macrophages	CPNE8
3.36072e-147	0.49447	0.439	0.33	8.55e-143	02: C1QA+ Macrophages	DNAJC13
2.36917e-146	0.535146	0.378	0.273	6.02741e-142	02: C1QA+ Macrophages	H1F0
6.37912e-146	0.541652	0.357	0.253	1.62291e-141	02: C1QA+ Macrophages	PARP8
2.39717e-145	0.514921	0.406	0.3	6.09864e-141	02: C1QA+ Macrophages	PTPA
3.26322e-145	0.547492	0.37	0.266	8.30195e-141	02: C1QA+ Macrophages	SYNE1
1.29423e-144	0.522305	0.345	0.241	3.29266e-140	02: C1QA+ Macrophages	SOCS6
1.97363e-144	0.363032	0.617	0.51	5.0211e-140	02: C1QA+ Macrophages	SWAP70
2.41038e-142	0.548706	0.374	0.271	6.13224e-138	02: C1QA+ Macrophages	CARM1
2.4219e-142	0.217884	0.699	0.597	6.16156e-138	02: C1QA+ Macrophages	APP
6.93198e-142	0.357556	0.64	0.537	1.76357e-137	02: C1QA+ Macrophages	DYNC1LI2
3.04847e-141	0.389962	0.563	0.453	7.7556e-137	02: C1QA+ Macrophages	INPP5D
1.09402e-139	0.373127	0.431	0.316	2.78331e-135	02: C1QA+ Macrophages	TSPAN33
1.24654e-139	0.518603	0.466	0.362	3.17132e-135	02: C1QA+ Macrophages	MYLIP
1.14718e-138	0.417329	0.492	0.382	2.91855e-134	02: C1QA+ Macrophages	NHLRC3
9.82453e-138	0.543675	0.329	0.229	2.49946e-133	02: C1QA+ Macrophages	KNOP1
3.67118e-137	0.463331	0.46	0.354	9.33986e-133	02: C1QA+ Macrophages	TBC1D5
1.79457e-136	0.377129	0.608	0.504	4.56556e-132	02: C1QA+ Macrophages	LPP
9.40932e-136	0.516615	0.38	0.279	2.39382e-131	02: C1QA+ Macrophages	ZNF609
1.57406e-135	0.377941	0.587	0.485	4.00456e-131	02: C1QA+ Macrophages	CTBS
7.82306e-135	0.411149	0.52	0.413	1.99027e-130	02: C1QA+ Macrophages	PARP4
1.60931e-133	0.400186	0.464	0.352	4.09424e-129	02: C1QA+ Macrophages	ARHGAP24
1.75582e-133	0.381344	0.576	0.474	4.46697e-129	02: C1QA+ Macrophages	OAZ2
3.19263e-133	0.456928	0.441	0.337	8.12238e-129	02: C1QA+ Macrophages	TBC1D15
6.00757e-133	0.477555	0.427	0.325	1.52839e-128	02: C1QA+ Macrophages	LUZP1
1.62602e-132	0.44235	0.429	0.322	4.13675e-128	02: C1QA+ Macrophages	GSAP
2.20272e-132	0.435738	0.459	0.353	5.60394e-128	02: C1QA+ Macrophages	DNPH1
4.02866e-131	0.427685	0.494	0.391	1.02493e-126	02: C1QA+ Macrophages	PPP2CB
1.10134e-130	0.494977	0.406	0.304	2.80192e-126	02: C1QA+ Macrophages	TLR8
1.57839e-130	0.438799	0.471	0.369	4.01557e-126	02: C1QA+ Macrophages	SMIM20
1.88564e-130	0.489617	0.385	0.284	4.79726e-126	02: C1QA+ Macrophages	ALDH3A2
2.21433e-129	0.395605	0.406	0.295	5.63348e-125	02: C1QA+ Macrophages	NR1H3
2.91796e-127	0.406919	0.526	0.424	7.42359e-123	02: C1QA+ Macrophages	ADAMTSL4
1.62983e-125	0.397144	0.444	0.337	4.14645e-121	02: C1QA+ Macrophages	RAPH1
3.47456e-125	0.438355	0.449	0.346	8.83963e-121	02: C1QA+ Macrophages	TMEM106A
9.32286e-124	0.413897	0.477	0.374	2.37183e-119	02: C1QA+ Macrophages	DTX3L
2.21597e-123	0.418377	0.481	0.378	5.63766e-119	02: C1QA+ Macrophages	OSTM1
2.92542e-123	0.351179	0.591	0.49	7.44255e-119	02: C1QA+ Macrophages	CACUL1
8.10271e-123	0.387177	0.501	0.397	2.06141e-118	02: C1QA+ Macrophages	KDSR
6.06392e-122	0.356107	0.586	0.482	1.54272e-117	02: C1QA+ Macrophages	ATP6V0A1
1.60636e-119	0.363715	0.544	0.444	4.08673e-115	02: C1QA+ Macrophages	JDP2
4.40005e-119	0.39412	0.467	0.364	1.11942e-114	02: C1QA+ Macrophages	CTTNBP2NL
5.24643e-119	0.399201	0.458	0.354	1.33474e-114	02: C1QA+ Macrophages	ITGAV
6.55477e-115	0.155682	0.861	0.759	1.6676e-110	02: C1QA+ Macrophages	RAB13
1.93826e-111	0.368426	0.481	0.38	4.93114e-107	02: C1QA+ Macrophages	CYB5A
4.49952e-111	0.349873	0.517	0.417	1.14472e-106	02: C1QA+ Macrophages	SOAT1
0	4.61036	0.961	0.43	0	03: IFN-activated Macrophages_A	SPP1
0	1.94857	0.614	0.236	0	03: IFN-activated Macrophages_A	CLEC5A
0	1.49917	0.876	0.55	0	03: IFN-activated Macrophages_A	C15orf48
0	1.68214	0.532	0.209	0	03: IFN-activated Macrophages_A	AQP9
0	1.46125	0.588	0.274	0	03: IFN-activated Macrophages_A	MMP19
0	1.84734	0.592	0.282	0	03: IFN-activated Macrophages_A	SDC2
0	1.89518	0.489	0.185	0	03: IFN-activated Macrophages_A	HK2
0	1.65145	0.588	0.295	0	03: IFN-activated Macrophages_A	PHLDA1
0	1.34676	0.599	0.317	0	03: IFN-activated Macrophages_A	SLC39A8
0	1.44774	0.754	0.474	0	03: IFN-activated Macrophages_A	ERO1A
0	1.8639	0.462	0.186	0	03: IFN-activated Macrophages_A	BNIP3
0	1.27658	0.634	0.363	0	03: IFN-activated Macrophages_A	IL4I1
0	1.32324	0.849	0.579	0	03: IFN-activated Macrophages_A	MIF
0	2.5801	0.332	0.067	0	03: IFN-activated Macrophages_A	FLT1
0	2.21097	0.395	0.132	0	03: IFN-activated Macrophages_A	MATK
0	2.11416	0.48	0.224	0	03: IFN-activated Macrophages_A	IL1RN
0	1.2092	0.711	0.465	0	03: IFN-activated Macrophages_A	GPI
0	2.75209	0.5	0.26	0	03: IFN-activated Macrophages_A	CCL2
0	1.35695	0.79	0.554	0	03: IFN-activated Macrophages_A	PLIN2
0	1.27621	0.515	0.287	0	03: IFN-activated Macrophages_A	FAM20C
0	0.771162	0.645	0.421	0	03: IFN-activated Macrophages_A	VEGFA
0	0.797979	0.644	0.422	0	03: IFN-activated Macrophages_A	BCL2A1
0	1.61943	0.337	0.12	0	03: IFN-activated Macrophages_A	EGLN3
0	0.904302	0.659	0.444	0	03: IFN-activated Macrophages_A	FAM129B
0	1.0848	0.876	0.661	0	03: IFN-activated Macrophages_A	ANPEP
0	1.17493	0.852	0.639	0	03: IFN-activated Macrophages_A	SLC2A3
0	2.5605	0.269	0.059	0	03: IFN-activated Macrophages_A	SLAMF9
0	1.04875	0.633	0.423	0	03: IFN-activated Macrophages_A	P4HA1
0	1.28128	0.359	0.155	0	03: IFN-activated Macrophages_A	ADM
0	1.4535	0.407	0.204	0	03: IFN-activated Macrophages_A	CD109
0	1.01461	0.713	0.511	0	03: IFN-activated Macrophages_A	ALCAM
0	0.494755	0.691	0.49	0	03: IFN-activated Macrophages_A	CD52
0	0.731933	0.818	0.62	0	03: IFN-activated Macrophages_A	TREM1
0	1.06298	0.472	0.274	0	03: IFN-activated Macrophages_A	PFKP
0	1.1136	0.729	0.534	0	03: IFN-activated Macrophages_A	ATF5
0	0.866829	0.929	0.735	0	03: IFN-activated Macrophages_A	SLC11A1
0	1.50958	0.343	0.154	0	03: IFN-activated Macrophages_A	SLC2A5
0	1.06798	0.428	0.239	0	03: IFN-activated Macrophages_A	PIM1
0	0.685246	0.599	0.41	0	03: IFN-activated Macrophages_A	RAC2
0	2.17758	0.249	0.061	0	03: IFN-activated Macrophages_A	AK4
0	0.916548	0.834	0.648	0	03: IFN-activated Macrophages_A	UPP1
0	0.54432	0.803	0.619	0	03: IFN-activated Macrophages_A	OLR1
0	1.24706	0.381	0.197	0	03: IFN-activated Macrophages_A	CD82
0	0.757708	0.571	0.387	0	03: IFN-activated Macrophages_A	ADAM8
0	0.629994	0.686	0.503	0	03: IFN-activated Macrophages_A	ITGAX
0	1.4105	0.327	0.144	0	03: IFN-activated Macrophages_A	SERPINE1
0	0.793165	0.439	0.256	0	03: IFN-activated Macrophages_A	IL3RA
0	1.48552	0.309	0.127	0	03: IFN-activated Macrophages_A	TGM2
0	1.23576	0.351	0.169	0	03: IFN-activated Macrophages_A	FLNB
0	0.63785	0.698	0.516	0	03: IFN-activated Macrophages_A	SMIM25
0	1.59031	0.31	0.132	0	03: IFN-activated Macrophages_A	ZNF395
0	1.36767	0.327	0.15	0	03: IFN-activated Macrophages_A	ITGB7
0	0.590561	0.732	0.559	0	03: IFN-activated Macrophages_A	IFI6
0	0.587297	0.533	0.361	0	03: IFN-activated Macrophages_A	ADGRE2
0	1.48367	0.956	0.785	0	03: IFN-activated Macrophages_A	FBP1
0	3.21114	0.209	0.04	0	03: IFN-activated Macrophages_A	CCL7
0	1.42594	0.297	0.129	0	03: IFN-activated Macrophages_A	PDK1
0	1.68674	0.272	0.105	0	03: IFN-activated Macrophages_A	NRIP3
0	1.37515	0.308	0.141	0	03: IFN-activated Macrophages_A	SPHK1
0	0.464144	0.86	0.694	0	03: IFN-activated Macrophages_A	EMP1
0	0.72806	0.761	0.597	0	03: IFN-activated Macrophages_A	RALA
0	0.965936	0.418	0.254	0	03: IFN-activated Macrophages_A	CHST15
0	0.697791	0.7	0.536	0	03: IFN-activated Macrophages_A	P2RX4
0	1.96822	0.224	0.061	0	03: IFN-activated Macrophages_A	MIR210HG
0	0.906149	0.621	0.458	0	03: IFN-activated Macrophages_A	ATP13A3
0	1.91581	0.962	0.799	0	03: IFN-activated Macrophages_A	FABP5
0	0.82118	0.638	0.476	0	03: IFN-activated Macrophages_A	APOC1
0	2.03836	0.218	0.057	0	03: IFN-activated Macrophages_A	ENO2
0	0.703835	0.696	0.535	0	03: IFN-activated Macrophages_A	FNDC3B
0	0.989687	0.386	0.228	0	03: IFN-activated Macrophages_A	SLC16A10
0	1.006	0.498	0.34	0	03: IFN-activated Macrophages_A	ARID5B
0	1.25399	0.335	0.18	0	03: IFN-activated Macrophages_A	DOT1L
0	0.81603	0.887	0.732	0	03: IFN-activated Macrophages_A	PDXK
0	0.75878	0.826	0.671	0	03: IFN-activated Macrophages_A	TUBA1C
0	0.743979	0.507	0.353	0	03: IFN-activated Macrophages_A	CXXC5
0	0.927647	0.589	0.435	0	03: IFN-activated Macrophages_A	SLC25A37
0	0.898239	0.409	0.255	0	03: IFN-activated Macrophages_A	KCNN4
0	0.677552	0.719	0.566	0	03: IFN-activated Macrophages_A	CYSTM1
0	1.05194	0.382	0.229	0	03: IFN-activated Macrophages_A	HSD3B7
0	1.02542	0.384	0.232	0	03: IFN-activated Macrophages_A	CYTOR
0	0.63885	0.699	0.547	0	03: IFN-activated Macrophages_A	SLC43A3
0	0.870128	0.417	0.266	0	03: IFN-activated Macrophages_A	ALDOA
0	1.08744	0.387	0.237	0	03: IFN-activated Macrophages_A	MITF
0	0.883625	0.528	0.379	0	03: IFN-activated Macrophages_A	EVL
0	0.965408	0.429	0.28	0	03: IFN-activated Macrophages_A	MRAS
0	1.46624	0.255	0.107	0	03: IFN-activated Macrophages_A	PPARG
0	0.77696	0.677	0.529	0	03: IFN-activated Macrophages_A	HMGA1
0	1.1854	0.887	0.739	0	03: IFN-activated Macrophages_A	RGCC
0	0.701581	0.655	0.508	0	03: IFN-activated Macrophages_A	WARS
0	0.511826	0.913	0.767	0	03: IFN-activated Macrophages_A	SERPINA1
0	2.66624	0.204	0.059	0	03: IFN-activated Macrophages_A	LPL
0	0.867846	0.657	0.514	0	03: IFN-activated Macrophages_A	C1orf122
0	0.861892	0.311	0.17	0	03: IFN-activated Macrophages_A	LUCAT1
0	1.62711	0.224	0.084	0	03: IFN-activated Macrophages_A	CST6
0	0.953418	0.915	0.776	0	03: IFN-activated Macrophages_A	VCAN
0	0.563059	0.755	0.616	0	03: IFN-activated Macrophages_A	ACTN1
0	0.987165	0.309	0.172	0	03: IFN-activated Macrophages_A	MAPK13
0	0.34791	0.957	0.821	0	03: IFN-activated Macrophages_A	MARCO
0	1.28909	0.247	0.114	0	03: IFN-activated Macrophages_A	P2RY11
0	1.57231	0.215	0.083	0	03: IFN-activated Macrophages_A	SLC2A1
0	0.393492	0.915	0.784	0	03: IFN-activated Macrophages_A	ENG
0	1.66258	0.212	0.085	0	03: IFN-activated Macrophages_A	INHBA
0	2.12458	0.188	0.062	0	03: IFN-activated Macrophages_A	TMEM158
0	0.633518	0.886	0.764	0	03: IFN-activated Macrophages_A	GLIPR2
0	0.483645	0.873	0.752	0	03: IFN-activated Macrophages_A	PEA15
0	0.567017	0.715	0.595	0	03: IFN-activated Macrophages_A	MCUB
0	1.02317	0.944	0.824	0	03: IFN-activated Macrophages_A	PGAM1
0	1.3463	0.216	0.098	0	03: IFN-activated Macrophages_A	MIR222HG
0	2.75795	0.151	0.037	0	03: IFN-activated Macrophages_A	CSF1
0	1.28141	0.198	0.085	0	03: IFN-activated Macrophages_A	MCEMP1
0	1.09407	0.983	0.87	0	03: IFN-activated Macrophages_A	CTSL
0	0.660688	0.883	0.77	0	03: IFN-activated Macrophages_A	MT2A
0	0.685281	0.962	0.849	0	03: IFN-activated Macrophages_A	SLC16A3
0	2.57794	0.147	0.034	0	03: IFN-activated Macrophages_A	ANGPTL4
0	0.257905	0.837	0.727	0	03: IFN-activated Macrophages_A	PPP1R14B
0	2.33851	0.138	0.031	0	03: IFN-activated Macrophages_A	NCS1
0	0.53617	0.904	0.797	0	03: IFN-activated Macrophages_A	TCIRG1
0	0.636195	0.95	0.843	0	03: IFN-activated Macrophages_A	HCST
0	1.78723	0.154	0.05	0	03: IFN-activated Macrophages_A	SLCO4A1
0	2.44971	0.145	0.041	0	03: IFN-activated Macrophages_A	TNFSF14
0	2.28354	0.141	0.038	0	03: IFN-activated Macrophages_A	TNFRSF18
0	0.654939	0.958	0.855	0	03: IFN-activated Macrophages_A	CD9
0	0.547212	0.852	0.751	0	03: IFN-activated Macrophages_A	RHOC
2.18948e-307	0.65375	0.668	0.546	5.57025e-303	03: IFN-activated Macrophages_A	MFSD12
5.15269e-304	0.783144	0.524	0.377	1.3109e-299	03: IFN-activated Macrophages_A	DDX60L
3.06703e-302	0.51573	0.754	0.627	7.80282e-298	03: IFN-activated Macrophages_A	FAM107B
1.40153e-297	0.664009	0.575	0.434	3.56564e-293	03: IFN-activated Macrophages_A	BCKDK
2.94223e-297	0.976512	0.294	0.162	7.48532e-293	03: IFN-activated Macrophages_A	CKAP4
5.89837e-296	0.824114	0.486	0.327	1.5006e-291	03: IFN-activated Macrophages_A	CD36
9.83651e-295	0.664453	0.526	0.374	2.50251e-290	03: IFN-activated Macrophages_A	UBE2J1
1.68064e-294	0.829347	0.439	0.295	4.27572e-290	03: IFN-activated Macrophages_A	MCRIP2
8.2926e-290	0.46402	0.723	0.564	2.10972e-285	03: IFN-activated Macrophages_A	CD300E
3.11552e-286	0.464921	0.791	0.686	7.9262e-282	03: IFN-activated Macrophages_A	SQOR
7.39802e-284	0.686078	0.557	0.42	1.88213e-279	03: IFN-activated Macrophages_A	PHC2
9.6098e-284	0.789045	0.574	0.448	2.44483e-279	03: IFN-activated Macrophages_A	NDRG1
1.0102e-283	0.236584	0.865	0.679	2.57004e-279	03: IFN-activated Macrophages_A	LSP1
9.90582e-280	0.645095	0.502	0.349	2.52014e-275	03: IFN-activated Macrophages_A	PDLIM7
1.30632e-279	0.684278	0.487	0.336	3.32342e-275	03: IFN-activated Macrophages_A	KIFC3
1.9888e-277	0.655429	0.643	0.501	5.05971e-273	03: IFN-activated Macrophages_A	TREM2
7.68808e-277	0.76136	0.589	0.458	1.95592e-272	03: IFN-activated Macrophages_A	ABL2
2.84838e-271	1.02555	0.251	0.134	7.24655e-267	03: IFN-activated Macrophages_A	SDC4
9.84924e-270	0.545942	0.698	0.582	2.50574e-265	03: IFN-activated Macrophages_A	SMS
1.98592e-266	2.11049	0.202	0.099	5.05237e-262	03: IFN-activated Macrophages_A	MMP9
3.47567e-263	0.6589	0.522	0.381	8.84246e-259	03: IFN-activated Macrophages_A	TMEM51
3.62656e-260	0.742728	0.482	0.343	9.22632e-256	03: IFN-activated Macrophages_A	PPIF
1.00583e-259	0.582444	0.612	0.473	2.55892e-255	03: IFN-activated Macrophages_A	BCAT1
1.90081e-259	0.61274	0.629	0.509	4.83584e-255	03: IFN-activated Macrophages_A	IRAK1
8.64511e-257	1.01203	0.267	0.149	2.1994e-252	03: IFN-activated Macrophages_A	IL18BP
6.32491e-254	0.638447	0.591	0.462	1.60912e-249	03: IFN-activated Macrophages_A	ITGA5
5.207e-251	0.27501	0.75	0.592	1.32471e-246	03: IFN-activated Macrophages_A	CCL3
1.62792e-250	0.419489	0.63	0.474	4.14158e-246	03: IFN-activated Macrophages_A	CXCL3
7.14348e-249	1.12693	0.24	0.131	1.81737e-244	03: IFN-activated Macrophages_A	AL133453.1
1.26543e-247	0.999102	0.307	0.186	3.21939e-243	03: IFN-activated Macrophages_A	GBE1
5.09961e-247	0.756977	0.411	0.275	1.29739e-242	03: IFN-activated Macrophages_A	ST14
1.22958e-243	0.680543	0.541	0.422	3.12816e-239	03: IFN-activated Macrophages_A	NUTF2
6.00073e-243	0.812763	0.417	0.288	1.52665e-238	03: IFN-activated Macrophages_A	PIK3CB
1.82174e-242	0.384452	0.811	0.706	4.63468e-238	03: IFN-activated Macrophages_A	PLP2
4.74084e-237	0.621438	0.555	0.43	1.20612e-232	03: IFN-activated Macrophages_A	CNIH4
2.06319e-232	0.618145	0.563	0.44	5.24896e-228	03: IFN-activated Macrophages_A	HPCAL1
3.32517e-230	0.891796	0.225	0.12	8.45956e-226	03: IFN-activated Macrophages_A	RAB7B
2.11241e-226	0.707711	0.501	0.379	5.37417e-222	03: IFN-activated Macrophages_A	QSOX1
6.2534e-226	0.439117	0.726	0.606	1.59093e-221	03: IFN-activated Macrophages_A	TTYH3
6.82595e-225	0.811256	0.348	0.225	1.73659e-220	03: IFN-activated Macrophages_A	CD276
7.75438e-222	0.605976	0.576	0.46	1.97279e-217	03: IFN-activated Macrophages_A	EML4
3.1187e-220	0.668429	0.551	0.439	7.93429e-216	03: IFN-activated Macrophages_A	NAA50
1.03489e-219	0.158433	0.959	0.795	2.63286e-215	03: IFN-activated Macrophages_A	GPNMB
4.77387e-218	0.732819	0.476	0.358	1.21452e-213	03: IFN-activated Macrophages_A	NME1
2.95139e-217	0.741332	0.263	0.153	7.50864e-213	03: IFN-activated Macrophages_A	MT1F
1.40684e-215	0.951284	0.224	0.122	3.57915e-211	03: IFN-activated Macrophages_A	ACE
2.66499e-214	0.379684	0.523	0.413	6.78001e-210	03: IFN-activated Macrophages_A	MT1X
1.25436e-212	0.574604	0.562	0.445	3.19123e-208	03: IFN-activated Macrophages_A	PAPSS1
1.17927e-210	0.301553	0.292	0.173	3.00019e-206	03: IFN-activated Macrophages_A	APOBEC3A
2.99947e-210	0.35347	0.805	0.667	7.63094e-206	03: IFN-activated Macrophages_A	LHFPL2
3.09297e-206	0.954717	0.304	0.195	7.86882e-202	03: IFN-activated Macrophages_A	RRP1
1.22513e-203	0.695393	0.431	0.31	3.11685e-199	03: IFN-activated Macrophages_A	DHRS3
2.71489e-198	0.354211	0.83	0.718	6.90696e-194	03: IFN-activated Macrophages_A	MPP1
3.61272e-198	0.647154	0.402	0.279	9.19112e-194	03: IFN-activated Macrophages_A	CCR5
3.95802e-197	0.783214	0.354	0.239	1.00696e-192	03: IFN-activated Macrophages_A	MAPK6
1.21089e-195	0.529659	0.589	0.483	3.08062e-191	03: IFN-activated Macrophages_A	MMP24OS
7.71604e-195	0.443663	0.641	0.518	1.96304e-190	03: IFN-activated Macrophages_A	NPL
7.65188e-194	0.44561	0.563	0.431	1.94671e-189	03: IFN-activated Macrophages_A	GK
1.74419e-193	0.466442	0.735	0.631	4.43739e-189	03: IFN-activated Macrophages_A	NINJ1
9.85127e-192	0.562253	0.542	0.433	2.50626e-187	03: IFN-activated Macrophages_A	PRDX4
1.42961e-191	0.668011	0.402	0.282	3.63708e-187	03: IFN-activated Macrophages_A	NPC1
9.62606e-190	0.469178	0.65	0.548	2.44897e-185	03: IFN-activated Macrophages_A	FUOM
5.71616e-186	0.531901	0.556	0.443	1.45425e-181	03: IFN-activated Macrophages_A	CD300A
3.40747e-185	0.285302	0.673	0.534	8.66894e-181	03: IFN-activated Macrophages_A	CXCL2
1.21808e-184	0.371082	0.737	0.632	3.09891e-180	03: IFN-activated Macrophages_A	STAT1
1.02513e-180	0.534291	0.573	0.471	2.60802e-176	03: IFN-activated Macrophages_A	TMEM70
5.08135e-180	0.501296	0.575	0.458	1.29275e-175	03: IFN-activated Macrophages_A	TNS3
4.94991e-179	0.573006	0.558	0.445	1.25931e-174	03: IFN-activated Macrophages_A	ACSL1
1.55102e-176	0.680574	0.38	0.267	3.94596e-172	03: IFN-activated Macrophages_A	ARRDC4
1.59879e-175	0.734543	0.35	0.242	4.06749e-171	03: IFN-activated Macrophages_A	NCLN
6.32824e-175	0.427603	0.581	0.458	1.60997e-170	03: IFN-activated Macrophages_A	ANKRD28
1.82832e-174	0.770162	0.276	0.174	4.65142e-170	03: IFN-activated Macrophages_A	PTPN7
2.71209e-171	0.467657	0.614	0.507	6.89983e-167	03: IFN-activated Macrophages_A	MYOF
4.47351e-171	0.630684	0.368	0.255	1.13811e-166	03: IFN-activated Macrophages_A	PTGER2
5.49836e-169	0.339555	0.781	0.677	1.39884e-164	03: IFN-activated Macrophages_A	CD151
1.21365e-164	0.780262	0.329	0.227	3.08765e-160	03: IFN-activated Macrophages_A	AKT1S1
6.94511e-164	0.361076	0.693	0.591	1.76691e-159	03: IFN-activated Macrophages_A	PNP
2.83141e-163	0.409848	0.671	0.57	7.20338e-159	03: IFN-activated Macrophages_A	GBP2
1.25094e-155	0.300447	0.788	0.683	3.18252e-151	03: IFN-activated Macrophages_A	CCR1
4.78481e-155	0.542574	0.409	0.296	1.2173e-150	03: IFN-activated Macrophages_A	IL2RG
1.00449e-153	0.647287	0.352	0.248	2.55552e-149	03: IFN-activated Macrophages_A	CPD
2.21418e-148	0.203948	0.668	0.54	5.63308e-144	03: IFN-activated Macrophages_A	CXCL8
7.80233e-147	0.608103	0.393	0.288	1.98499e-142	03: IFN-activated Macrophages_A	AVPI1
4.36922e-145	0.561414	0.411	0.306	1.11157e-140	03: IFN-activated Macrophages_A	RTL8C
7.73826e-132	0.14874	0.642	0.527	1.96869e-127	03: IFN-activated Macrophages_A	LY6E
7.39756e-116	0.330927	0.387	0.284	1.88201e-111	03: IFN-activated Macrophages_A	DDIT4
1.93638e-111	0.144267	0.384	0.283	4.92633e-107	03: IFN-activated Macrophages_A	IL7R
0	5.31788	0.645	0.072	0	04: cDCs	FCER1A
0	5.27574	0.535	0.045	0	04: cDCs	CD1C
0	2.71779	0.89	0.438	0	04: cDCs	CLEC10A
0	1.87365	0.784	0.353	0	04: cDCs	LGALS2
0	2.78694	0.583	0.163	0	04: cDCs	PKIB
0	1.76818	0.876	0.472	0	04: cDCs	JAML
0	2.66068	0.507	0.111	0	04: cDCs	NDRG2
0	1.52468	0.482	0.096	0	04: cDCs	PLD4
0	4.47643	0.376	0.025	0	04: cDCs	CD1E
0	2.68414	0.411	0.082	0	04: cDCs	GPAT3
0	2.61007	0.416	0.094	0	04: cDCs	IL1R2
0	1.22033	0.621	0.316	0	04: cDCs	ADAM28
0	1.51771	0.748	0.445	0	04: cDCs	PPA1
0	1.08718	0.733	0.434	0	04: cDCs	LIMD2
0	1.08943	0.818	0.521	0	04: cDCs	CD48
0	1.42904	0.48	0.189	0	04: cDCs	GAPT
0	2.45208	0.366	0.076	0	04: cDCs	CST7
0	1.38233	0.532	0.246	0	04: cDCs	SPECC1
0	2.03249	0.399	0.115	0	04: cDCs	CD1D
0	1.35205	0.452	0.169	0	04: cDCs	CX3CR1
0	1.13206	0.581	0.305	0	04: cDCs	TSPAN33
0	1.30388	0.517	0.247	0	04: cDCs	RGS18
0	1.47958	0.483	0.216	0	04: cDCs	RTN1
0	1.20483	0.672	0.406	0	04: cDCs	CFP
0	1.28133	0.514	0.255	0	04: cDCs	ITGA4
0	1.45849	0.447	0.189	0	04: cDCs	P2RY13
0	1.57809	0.375	0.128	0	04: cDCs	CD2
0	0.984173	0.927	0.681	0	04: cDCs	LSP1
0	2.54766	0.282	0.047	0	04: cDCs	FLT3
0	1.35116	0.398	0.166	0	04: cDCs	CCR2
0	1.06131	0.587	0.361	0	04: cDCs	UVRAG
0	1.65832	0.433	0.209	0	04: cDCs	AXL
0	1.65711	0.411	0.187	0	04: cDCs	TMEM273
0	0.978941	0.48	0.256	0	04: cDCs	ACAP1
0	1.2545	0.512	0.289	0	04: cDCs	C12orf45
0	1.17587	0.397	0.176	0	04: cDCs	ICAM3
0	2.76321	0.26	0.039	0	04: cDCs	AFF3
0	0.774307	0.36	0.141	0	04: cDCs	BCL11A
0	2.17238	0.297	0.079	0	04: cDCs	AC004817.3
0	0.976619	0.55	0.333	0	04: cDCs	CLEC4A
0	1.09328	0.886	0.669	0	04: cDCs	SPINT2
0	1.58957	0.311	0.095	0	04: cDCs	P2RY14
0	0.901981	0.579	0.366	0	04: cDCs	AOAH
0	0.851628	0.791	0.579	0	04: cDCs	IL18
0	0.951693	0.665	0.454	0	04: cDCs	KCNK6
0	0.947795	0.593	0.384	0	04: cDCs	PTRHD1
0	0.742062	0.696	0.489	0	04: cDCs	LDHB
0	0.946663	0.758	0.552	0	04: cDCs	CSF2RA
0	1.27217	0.888	0.682	0	04: cDCs	CKLF
0	1.53449	0.326	0.123	0	04: cDCs	HDAC9
0	0.845587	0.658	0.456	0	04: cDCs	CASP1
0	0.870516	0.625	0.423	0	04: cDCs	CNN2
0	0.920309	0.69	0.488	0	04: cDCs	TMEM109
0	1.36319	0.359	0.16	0	04: cDCs	CCND2
0	0.869717	0.572	0.374	0	04: cDCs	AC004687.1
0	0.949546	0.708	0.512	0	04: cDCs	2026-09-06
0	1.1032	0.459	0.265	0	04: cDCs	ATP1B1
0	0.891543	0.77	0.58	0	04: cDCs	PHACTR1
0	0.809581	0.738	0.549	0	04: cDCs	APEX1
0	0.784915	0.634	0.446	0	04: cDCs	DAPP1
0	0.88716	0.893	0.706	0	04: cDCs	CIITA
0	1.04647	0.455	0.269	0	04: cDCs	SLC39A10
0	1.22516	0.371	0.187	0	04: cDCs	MIR181A1HG
0	0.723624	0.728	0.544	0	04: cDCs	ANKRD44
0	3.4321	0.207	0.024	0	04: cDCs	PPP1R14A
0	0.810682	0.658	0.476	0	04: cDCs	ENTPD1
0	0.845293	0.342	0.16	0	04: cDCs	SPN
0	0.758287	0.625	0.443	0	04: cDCs	GPRIN3
0	0.743785	0.646	0.464	0	04: cDCs	TRABD
0	0.862059	0.421	0.24	0	04: cDCs	TRAF3IP3
0	2.23531	0.241	0.06	0	04: cDCs	CACNA2D3
0	0.88329	0.488	0.307	0	04: cDCs	MBOAT7
0	1.04053	0.373	0.193	0	04: cDCs	ENHO
0	1.17757	0.367	0.187	0	04: cDCs	BCL2
0	0.941893	0.394	0.221	0	04: cDCs	ARHGAP15
0	0.635906	0.239	0.066	0	04: cDCs	C12orf75
0	0.734984	0.693	0.52	0	04: cDCs	CLNS1A
0	0.84704	0.786	0.615	0	04: cDCs	OGFRL1
0	0.742844	0.763	0.592	0	04: cDCs	RPL17
0	1.31032	0.308	0.138	0	04: cDCs	ITGB2-AS1
0	1.05884	0.33	0.161	0	04: cDCs	PID1
0	0.768038	0.629	0.46	0	04: cDCs	PAK1
0	0.855299	0.815	0.648	0	04: cDCs	STK17B
0	1.12004	0.342	0.178	0	04: cDCs	CYP2S1
0	1.05176	0.348	0.184	0	04: cDCs	IMPA2
0	0.648765	0.833	0.669	0	04: cDCs	CARD16
0	2.24674	0.201	0.04	0	04: cDCs	CCSER1
0	1.60326	0.235	0.074	0	04: cDCs	MYCL
0	2.22019	0.211	0.051	0	04: cDCs	HOMER2
0	3.24818	0.181	0.022	0	04: cDCs	CCR6
0	0.612009	0.81	0.652	0	04: cDCs	BASP1
0	1.16999	0.22	0.067	0	04: cDCs	SPIB
0	1.74629	0.226	0.074	0	04: cDCs	SUSD3
0	0.505527	0.852	0.7	0	04: cDCs	VSIR
0	0.839332	0.752	0.6	0	04: cDCs	AC020656.1
0	1.40126	0.242	0.092	0	04: cDCs	ADAM19
0	1.12573	0.27	0.124	0	04: cDCs	RHOF
0	2.67845	0.169	0.025	0	04: cDCs	PARM1
0	0.703521	0.862	0.719	0	04: cDCs	TMEM14C
0	1.5418	0.237	0.094	0	04: cDCs	AC009093.2
0	2.12568	0.195	0.053	0	04: cDCs	UPK3A
0	0.758144	0.897	0.756	0	04: cDCs	CORO1A
0	0.70648	0.899	0.759	0	04: cDCs	MEF2C
0	1.47883	0.223	0.083	0	04: cDCs	MAP4K1
0	0.664316	0.848	0.709	0	04: cDCs	GPR183
0	1.66816	0.224	0.086	0	04: cDCs	NRARP
0	1.01889	0.887	0.749	0	04: cDCs	IFITM2
0	0.701545	0.889	0.756	0	04: cDCs	RNASE6
0	2.08541	0.173	0.043	0	04: cDCs	UTF1
0	1.31232	0.228	0.098	0	04: cDCs	RYR1
0	1.35949	0.216	0.088	0	04: cDCs	AC114760.2
0	2.25448	0.154	0.03	0	04: cDCs	IL18R1
0	1.27702	0.189	0.066	0	04: cDCs	GNG7
0	0.737694	0.905	0.785	0	04: cDCs	EIF3L
0	3.88711	0.128	0.009	0	04: cDCs	CD1B
0	2.36135	0.146	0.03	0	04: cDCs	GHRL
0	0.71081	0.916	0.801	0	04: cDCs	FCGR2B
0	0.606146	0.84	0.725	0	04: cDCs	STK4
0	0.713083	0.929	0.815	0	04: cDCs	HMGN1
0	2.14056	0.146	0.032	0	04: cDCs	SPNS3
0	0.571042	0.873	0.762	0	04: cDCs	SMDT1
0	1.63032	0.153	0.044	0	04: cDCs	HLA-DOB
0	0.588102	0.857	0.754	0	04: cDCs	RAB32
0	4.5843	0.107	0.006	0	04: cDCs	AL138899.1
2.91019e-305	0.663749	0.691	0.53	7.40382e-301	04: cDCs	ARF5
3.18684e-299	0.674779	0.666	0.5	8.10764e-295	04: cDCs	DEGS1
2.89598e-292	0.967649	0.478	0.307	7.36766e-288	04: cDCs	CXorf21
7.05087e-287	1.17293	0.273	0.133	1.79381e-282	04: cDCs	LMNB1
1.98104e-286	0.586159	0.743	0.595	5.03998e-282	04: cDCs	ALKBH7
6.08377e-285	0.307326	0.626	0.451	1.54777e-280	04: cDCs	CCDC50
3.09891e-284	1.09625	0.298	0.153	7.88393e-280	04: cDCs	AL034397.3
3.43895e-281	0.71546	0.525	0.346	8.74902e-277	04: cDCs	MZT2A
6.70135e-280	1.10972	0.253	0.119	1.70489e-275	04: cDCs	IL1R1
1.12096e-277	0.527724	0.806	0.678	2.85185e-273	04: cDCs	PNN
3.03897e-277	1.07723	0.32	0.172	7.73143e-273	04: cDCs	AIG1
3.90902e-277	0.690103	0.602	0.432	9.94493e-273	04: cDCs	C20orf27
7.80952e-275	0.518084	0.846	0.735	1.98682e-270	04: cDCs	IL13RA1
5.87681e-268	1.112	0.174	0.068	1.49512e-263	04: cDCs	SLC38A1
6.46108e-265	0.731906	0.553	0.387	1.64376e-260	04: cDCs	IFT20
1.65189e-261	0.765847	0.491	0.324	4.20257e-257	04: cDCs	MIF4GD
2.26204e-260	0.61781	0.719	0.583	5.75487e-256	04: cDCs	CAT
2.70212e-260	0.519238	0.214	0.094	6.87446e-256	04: cDCs	IRF4
4.24922e-260	0.664728	0.628	0.47	1.08104e-255	04: cDCs	C7orf50
1.21194e-257	0.828268	0.384	0.223	3.08329e-253	04: cDCs	S1PR4
2.0283e-255	0.625612	0.642	0.48	5.16019e-251	04: cDCs	IGFBP7
4.11575e-255	0.623454	0.578	0.397	1.04709e-250	04: cDCs	ADAM8
4.93131e-254	0.525309	0.689	0.513	1.25457e-249	04: cDCs	ITGAX
1.38002e-250	0.967724	0.354	0.205	3.5109e-246	04: cDCs	PON2
5.54863e-249	1.23565	0.21	0.095	1.41163e-244	04: cDCs	CHST2
7.93457e-249	0.760436	0.472	0.308	2.01863e-244	04: cDCs	DEF6
1.01627e-248	0.498074	0.806	0.697	2.58549e-244	04: cDCs	EIF3M
4.77516e-247	0.966826	0.437	0.283	1.21485e-242	04: cDCs	PRMT9
7.50249e-245	0.59548	0.665	0.505	1.90871e-240	04: cDCs	CD52
1.27871e-243	0.785239	0.458	0.296	3.25318e-239	04: cDCs	IL2RG
1.66819e-241	0.504636	0.795	0.67	4.24404e-237	04: cDCs	RAB11FIP1
9.2585e-239	0.551444	0.796	0.684	2.35546e-234	04: cDCs	SLC8A1
2.93496e-238	0.601291	0.659	0.513	7.46684e-234	04: cDCs	PARVG
3.81159e-238	1.05186	0.268	0.139	9.69706e-234	04: cDCs	TMEM154
3.96604e-238	0.473629	0.802	0.681	1.009e-233	04: cDCs	LMO2
1.08209e-234	0.499918	0.765	0.634	2.75294e-230	04: cDCs	OTULINL
1.86728e-234	0.41394	0.875	0.768	4.75054e-230	04: cDCs	IGSF6
1.89576e-232	0.648821	0.788	0.668	4.82301e-228	04: cDCs	ARL4C
1.56295e-231	1.07859	0.258	0.133	3.9763e-227	04: cDCs	PALD1
5.73496e-228	0.515357	0.616	0.459	1.45903e-223	04: cDCs	PAXX
1.27228e-227	0.584689	0.676	0.537	3.2368e-223	04: cDCs	ACAA1
2.53443e-226	0.718825	0.506	0.351	6.44785e-222	04: cDCs	HACD4
7.1508e-226	0.487549	0.818	0.713	1.81924e-221	04: cDCs	PRMT2
2.58139e-225	0.873019	0.335	0.194	6.56731e-221	04: cDCs	ZNF467
2.80168e-225	0.503534	0.756	0.62	7.12776e-221	04: cDCs	LY86
8.69993e-224	0.667608	0.493	0.332	2.21335e-219	04: cDCs	AKNA
8.88097e-224	1.40439	0.308	0.18	2.25941e-219	04: cDCs	TCTN3
5.45885e-223	0.504347	0.71	0.575	1.38879e-218	04: cDCs	CSTA
1.73723e-222	0.715349	0.408	0.252	4.41968e-218	04: cDCs	FYN
1.17189e-220	0.440216	0.695	0.535	2.9814e-216	04: cDCs	HMGA1
1.64267e-220	0.464144	0.803	0.685	4.17911e-216	04: cDCs	IFI30
3.59084e-220	0.465841	0.815	0.702	9.13546e-216	04: cDCs	MIS18BP1
1.19849e-219	0.791669	0.266	0.139	3.04907e-215	04: cDCs	CBFA2T3
8.55828e-219	0.53834	0.708	0.567	2.17731e-214	04: cDCs	SNHG8
4.83978e-217	0.921767	0.342	0.205	1.23129e-212	04: cDCs	APAF1
4.12761e-216	0.962252	0.281	0.154	1.0501e-211	04: cDCs	CHN2
3.62433e-215	0.447158	0.8	0.693	9.22066e-211	04: cDCs	WAS
4.18149e-211	0.47057	0.396	0.246	1.06381e-206	04: cDCs	MARCKSL1
7.66149e-210	0.820498	0.458	0.311	1.94916e-205	04: cDCs	REV3L
4.6057e-209	0.801558	0.396	0.252	1.17174e-204	04: cDCs	FHL3
7.11034e-209	0.959612	0.291	0.164	1.80894e-204	04: cDCs	CD72
9.97155e-209	0.693201	0.472	0.323	2.53686e-204	04: cDCs	DNAJC4
3.96972e-207	0.783653	0.476	0.334	1.00994e-202	04: cDCs	PDCL3
3.29354e-205	0.565245	0.597	0.446	8.37909e-201	04: cDCs	MGST2
1.229e-204	1.03865	0.267	0.146	3.12671e-200	04: cDCs	AC058791.1
3.63829e-202	0.630418	0.537	0.39	9.25616e-198	04: cDCs	FBL
1.01712e-201	0.788384	0.391	0.25	2.58765e-197	04: cDCs	IL16
1.28165e-200	1.05054	0.206	0.101	3.26065e-196	04: cDCs	TSPAN32
1.95939e-197	1.05398	0.225	0.116	4.98487e-193	04: cDCs	PAFAH1B3
1.50513e-196	0.719894	0.446	0.303	3.82921e-192	04: cDCs	ZNF652
3.40311e-195	0.390085	0.817	0.699	8.65785e-191	04: cDCs	PTPRE
2.18775e-194	0.842052	0.341	0.208	5.56586e-190	04: cDCs	ROGDI
1.55553e-193	0.694844	0.447	0.304	3.95742e-189	04: cDCs	CTNNBIP1
2.52175e-192	0.823086	0.433	0.298	6.4156e-188	04: cDCs	ZNF791
1.90858e-191	1.03269	0.221	0.114	4.85562e-187	04: cDCs	ACPP
2.73198e-189	0.498207	0.693	0.563	6.95044e-185	04: cDCs	GCA
2.11317e-188	0.840373	0.318	0.191	5.37611e-184	04: cDCs	FZD2
6.60391e-187	0.852048	0.289	0.166	1.6801e-182	04: cDCs	CD226
8.89457e-187	0.685629	0.464	0.325	2.26287e-182	04: cDCs	TRAPPC6A
1.43179e-186	0.691551	0.466	0.326	3.6426e-182	04: cDCs	SCNM1
2.14512e-184	0.4618	0.731	0.604	5.45741e-180	04: cDCs	TET2
5.1095e-182	0.602309	0.342	0.206	1.29991e-177	04: cDCs	C19orf38
1.45116e-181	0.434488	0.786	0.677	3.69191e-177	04: cDCs	MBP
3.52815e-180	0.433559	0.757	0.645	8.97598e-176	04: cDCs	NDUFB5
7.01082e-180	0.533532	0.631	0.498	1.78362e-175	04: cDCs	LAT2
3.57186e-178	0.477044	0.694	0.568	9.08716e-174	04: cDCs	EIF2S3
1.33964e-176	0.591086	0.551	0.418	3.40818e-172	04: cDCs	SLC12A9
1.98627e-174	1.02848	0.225	0.121	5.05328e-170	04: cDCs	DEPTOR
2.66366e-174	0.451224	0.718	0.602	6.77661e-170	04: cDCs	SH3KBP1
5.58894e-174	0.370386	0.809	0.704	1.42188e-169	04: cDCs	HMGN3
1.09645e-173	0.97688	0.241	0.134	2.78949e-169	04: cDCs	CLECL1
5.95758e-172	0.894114	0.27	0.157	1.51567e-167	04: cDCs	YDJC
3.52871e-171	0.663099	0.447	0.311	8.9774e-167	04: cDCs	IMPDH2
1.1086e-170	0.792435	0.331	0.207	2.8204e-166	04: cDCs	MAGEF1
2.59789e-170	0.546575	0.306	0.181	6.60928e-166	04: cDCs	LTB
2.92547e-170	0.698574	0.46	0.33	7.4427e-166	04: cDCs	HIST1H4C
5.11143e-170	0.97273	0.23	0.126	1.3004e-165	04: cDCs	TOP1MT
1.09123e-168	0.466365	0.707	0.592	2.77619e-164	04: cDCs	ETV6
5.91609e-168	0.417676	0.705	0.575	1.50511e-163	04: cDCs	TNFAIP8
2.84684e-166	0.831569	0.298	0.181	7.24264e-162	04: cDCs	CCNB1IP1
1.99239e-165	0.688752	0.417	0.288	5.06883e-161	04: cDCs	MCM5
1.55906e-164	0.750344	0.423	0.298	3.96639e-160	04: cDCs	VASH1
4.09899e-164	0.669317	0.425	0.294	1.04282e-159	04: cDCs	MPST
1.76938e-162	0.59223	0.409	0.277	4.50147e-158	04: cDCs	SINHCAF
2.16121e-162	0.453179	0.741	0.637	5.49834e-158	04: cDCs	RPS17
5.13804e-162	0.482969	0.654	0.525	1.30717e-157	04: cDCs	SP110
9.9026e-162	0.93043	0.385	0.262	2.51932e-157	04: cDCs	PMAIP1
1.97718e-161	0.722396	0.364	0.239	5.03013e-157	04: cDCs	BZW2
2.09124e-161	0.799746	0.283	0.169	5.32032e-157	04: cDCs	PTPN22
7.42041e-160	0.713372	0.379	0.253	1.88783e-155	04: cDCs	SCLT1
6.83819e-159	0.789693	0.465	0.342	1.7397e-154	04: cDCs	GRASP
8.84055e-158	0.602081	0.483	0.352	2.24913e-153	04: cDCs	TNFAIP8L2
2.28979e-156	0.863179	0.299	0.186	5.82546e-152	04: cDCs	CEP85L
3.02993e-156	0.873305	0.229	0.127	7.70846e-152	04: cDCs	NUP210
2.42646e-155	0.529616	0.584	0.459	6.17316e-151	04: cDCs	IGBP1
1.00708e-154	0.656051	0.381	0.256	2.5621e-150	04: cDCs	REPIN1
7.86282e-154	0.405108	0.738	0.631	2.00038e-149	04: cDCs	PHB2
2.28442e-153	0.616087	0.287	0.172	5.81179e-149	04: cDCs	SELL
2.52485e-152	0.55915	0.236	0.131	6.42348e-148	04: cDCs	RUNX2
6.67558e-152	0.537417	0.525	0.393	1.69833e-147	04: cDCs	FES
1.36426e-151	0.669311	0.394	0.269	3.47082e-147	04: cDCs	KLHL5
1.37435e-151	0.591873	0.465	0.335	3.49649e-147	04: cDCs	BTN2A2
8.30223e-151	0.449425	0.72	0.609	2.11217e-146	04: cDCs	PRCP
2.69306e-150	0.682316	0.388	0.266	6.85141e-146	04: cDCs	IKBIP
3.17742e-150	0.796656	0.285	0.175	8.08367e-146	04: cDCs	MAN2B1
1.21373e-149	0.628137	0.414	0.286	3.08785e-145	04: cDCs	MICAL1
1.35915e-149	0.611978	0.441	0.316	3.45781e-145	04: cDCs	TSEN34
1.49249e-148	0.521687	0.5	0.368	3.79704e-144	04: cDCs	NUTM2B-AS1
3.74976e-147	0.445828	0.695	0.582	9.53976e-143	04: cDCs	MDM4
3.12807e-146	0.151301	0.876	0.746	7.95813e-142	04: cDCs	RGS2
3.65866e-146	0.657351	0.444	0.324	9.308e-142	04: cDCs	SNX20
4.00715e-146	0.676257	0.293	0.179	1.01946e-141	04: cDCs	CD300LB
5.65078e-146	0.406492	0.706	0.592	1.43761e-141	04: cDCs	C1QBP
1.66046e-145	0.46341	0.656	0.543	4.22438e-141	04: cDCs	C6orf48
2.50423e-145	0.507255	0.601	0.483	6.37101e-141	04: cDCs	DYNC1LI1
3.92852e-145	0.695781	0.353	0.236	9.99456e-141	04: cDCs	NCOA7
2.15977e-143	0.483229	0.604	0.482	5.49468e-139	04: cDCs	CDC42SE2
1.06922e-142	0.671222	0.407	0.285	2.72021e-138	04: cDCs	GABPB1-AS1
1.11509e-142	0.700254	0.379	0.26	2.8369e-138	04: cDCs	RASA4
1.16939e-142	0.565834	0.515	0.396	2.97504e-138	04: cDCs	PIP4K2A
4.11926e-142	0.753102	0.334	0.221	1.04798e-137	04: cDCs	ZNF641
5.88777e-140	0.774828	0.282	0.176	1.49791e-135	04: cDCs	TST
1.71001e-139	0.530917	0.511	0.387	4.35043e-135	04: cDCs	ZSWIM7
3.41383e-138	0.885702	0.29	0.187	8.68513e-134	04: cDCs	BORCS5
4.82168e-137	0.483847	0.514	0.387	1.22668e-132	04: cDCs	STK38L
3.69743e-136	0.701712	0.31	0.2	9.40663e-132	04: cDCs	RGS14
1.30302e-135	0.563064	0.475	0.357	3.315e-131	04: cDCs	ATXN10
4.4596e-135	0.695265	0.423	0.307	1.13457e-130	04: cDCs	CD69
5.15698e-135	0.74892	0.269	0.166	1.31199e-130	04: cDCs	SPINT1
2.47334e-134	0.606369	0.448	0.331	6.29243e-130	04: cDCs	RUFY3
4.35654e-134	0.567149	0.376	0.257	1.10835e-129	04: cDCs	AC008105.3
9.00399e-134	0.300155	0.745	0.598	2.2907e-129	04: cDCs	HLA-DOA
1.93865e-132	0.427017	0.645	0.534	4.93211e-128	04: cDCs	FIBP
2.36102e-132	0.613164	0.419	0.302	6.00668e-128	04: cDCs	TOR3A
8.21437e-132	0.379832	0.498	0.363	2.08982e-127	04: cDCs	LTC4S
3.99643e-131	0.507229	0.575	0.464	1.01673e-126	04: cDCs	CD33
1.04318e-130	0.754286	0.276	0.174	2.65395e-126	04: cDCs	MAML3
2.05703e-130	0.548679	0.49	0.37	5.23328e-126	04: cDCs	JAK2
5.59308e-130	0.433112	0.621	0.507	1.42294e-125	04: cDCs	NUDT1
5.72534e-128	0.60337	0.383	0.268	1.45658e-123	04: cDCs	SESN3
5.41846e-127	0.407633	0.651	0.538	1.37851e-122	04: cDCs	DDOST
3.23087e-126	0.570875	0.444	0.329	8.21965e-122	04: cDCs	HDAC3
9.66798e-126	0.585302	0.421	0.307	2.45963e-121	04: cDCs	UNC119
2.09466e-125	0.512776	0.509	0.393	5.32901e-121	04: cDCs	OLA1
3.49613e-123	0.43411	0.604	0.494	8.8945e-119	04: cDCs	ERCC1
4.39239e-123	0.508368	0.503	0.385	1.11747e-118	04: cDCs	BEX4
5.08169e-123	0.397651	0.694	0.581	1.29283e-118	04: cDCs	NAIP
1.33488e-122	0.504144	0.459	0.339	3.39606e-118	04: cDCs	SCIMP
2.64727e-122	0.388327	0.341	0.23	6.73492e-118	04: cDCs	OFD1
4.45017e-121	0.629623	0.312	0.207	1.13217e-116	04: cDCs	N4BP2
9.65194e-121	0.608904	0.325	0.22	2.45555e-116	04: cDCs	RFTN1
6.04353e-119	0.6308	0.337	0.23	1.53753e-114	04: cDCs	ZNF581
8.479e-119	0.662731	0.306	0.203	2.15714e-114	04: cDCs	EPB41
8.87466e-118	0.504614	0.516	0.405	2.2578e-113	04: cDCs	FGD2
1.20005e-117	0.633798	0.321	0.216	3.05305e-113	04: cDCs	LRMP
1.66719e-117	0.626905	0.326	0.22	4.24149e-113	04: cDCs	HOTAIRM1
3.84211e-117	0.529085	0.446	0.332	9.7747e-113	04: cDCs	ARHGEF6
1.3361e-116	0.987077	0.397	0.291	3.39917e-112	04: cDCs	AREG
1.75144e-116	0.535292	0.472	0.362	4.45583e-112	04: cDCs	CCDC112
1.03802e-115	0.401524	0.634	0.525	2.64084e-111	04: cDCs	NME3
1.65652e-115	0.516759	0.514	0.406	4.21435e-111	04: cDCs	RCC2
7.43951e-115	0.367877	0.682	0.575	1.89269e-110	04: cDCs	CCDC85B
2.20403e-114	0.701267	0.322	0.221	5.60728e-110	04: cDCs	C1orf56
8.71456e-114	0.574591	0.344	0.238	2.21707e-109	04: cDCs	CHD3
2.89657e-113	0.485579	0.487	0.374	7.36915e-109	04: cDCs	CCS
1.08715e-111	0.607107	0.367	0.262	2.76581e-107	04: cDCs	CBX5
1.29617e-111	0.509661	0.457	0.346	3.29757e-107	04: cDCs	PSIP1
3.82537e-111	0.563903	0.417	0.312	9.73212e-107	04: cDCs	PPA2
6.5476e-110	0.475571	0.493	0.384	1.66577e-105	04: cDCs	TMEM243
6.59025e-110	0.638213	0.309	0.209	1.67662e-105	04: cDCs	BRI3BP
1.87634e-109	0.61993	0.324	0.222	4.7736e-105	04: cDCs	TOR2A
7.98205e-109	0.534281	0.386	0.279	2.03071e-104	04: cDCs	SNRNP25
1.24948e-108	0.54464	0.434	0.329	3.1788e-104	04: cDCs	COPS3
2.56718e-107	0.425388	0.544	0.432	6.53117e-103	04: cDCs	PRMT1
1.78617e-106	0.444373	0.484	0.377	4.54418e-102	04: cDCs	DCK
3.19779e-106	0.50327	0.456	0.349	8.1355e-102	04: cDCs	VPS51
1.21689e-105	0.52985	0.431	0.325	3.09588e-101	04: cDCs	YIF1B
2.91644e-105	0.428278	0.455	0.338	7.41972e-101	04: cDCs	CREB5
1.9352e-104	0.59799	0.334	0.234	4.92334e-100	04: cDCs	RNF125
5.50604e-104	0.321298	0.597	0.475	1.40079e-99	04: cDCs	CSF3R
3.95928e-103	0.474378	0.398	0.291	1.00728e-98	04: cDCs	A1BG
8.27171e-103	0.485656	0.44	0.333	2.10441e-98	04: cDCs	TP53I13
4.81003e-101	0.272997	0.776	0.675	1.22372e-96	04: cDCs	CASP4
4.87475e-101	0.420982	0.578	0.476	1.24018e-96	04: cDCs	SPOP
7.59649e-101	0.410922	0.587	0.484	1.93262e-96	04: cDCs	TRIM22
1.3446e-100	0.396063	0.474	0.362	3.4208e-96	04: cDCs	SNHG7
1.4819e-100	0.495746	0.467	0.365	3.77011e-96	04: cDCs	EDEM1
2.55055e-99	0.501925	0.47	0.368	6.48886e-95	04: cDCs	ARL14EP
3.87291e-99	0.492394	0.468	0.364	9.85306e-95	04: cDCs	ARHGAP5
1.01034e-98	0.468965	0.467	0.362	2.57041e-94	04: cDCs	PLCB2
2.6378e-98	0.466865	0.472	0.367	6.71083e-94	04: cDCs	OSGEP
2.82893e-98	0.480016	0.448	0.343	7.19709e-94	04: cDCs	AKR7A2
3.69909e-98	0.439395	0.505	0.403	9.41084e-94	04: cDCs	CSNK1G2
1.55544e-97	0.418625	0.546	0.445	3.9572e-93	04: cDCs	TPRKB
2.06902e-97	0.371303	0.611	0.508	5.26379e-93	04: cDCs	TMEM256
2.11035e-97	0.48649	0.637	0.534	5.36894e-93	04: cDCs	LY6E
6.35863e-97	0.297809	0.67	0.567	1.6177e-92	04: cDCs	CHD1
1.30054e-96	0.420541	0.445	0.34	3.3087e-92	04: cDCs	RPS6KA4
1.69026e-96	0.4382	0.565	0.463	4.3002e-92	04: cDCs	EIF2AK4
6.54298e-96	0.475751	0.472	0.371	1.6646e-91	04: cDCs	ELMO1
9.31426e-96	0.414893	0.562	0.461	2.36964e-91	04: cDCs	IDH2
2.73269e-95	0.469494	0.412	0.309	6.95225e-91	04: cDCs	RASSF5
4.02317e-95	0.40525	0.55	0.449	1.02354e-90	04: cDCs	RNF166
5.32012e-95	0.407031	0.547	0.446	1.35349e-90	04: cDCs	CCNH
1.69551e-94	0.421179	0.557	0.453	4.31354e-90	04: cDCs	HGSNAT
5.9573e-94	0.462506	0.448	0.346	1.5156e-89	04: cDCs	PQBP1
2.73821e-93	0.348039	0.602	0.497	6.96628e-89	04: cDCs	MPC2
2.63809e-90	0.301858	0.498	0.395	6.71156e-86	04: cDCs	NAAA
4.74205e-88	0.18967	0.629	0.512	1.20642e-83	04: cDCs	TNFSF10
5.22002e-86	0.4127	0.421	0.317	1.32803e-81	04: cDCs	PLXNC1
7.61697e-86	0.270421	0.506	0.39	1.93783e-81	04: cDCs	EVL
1.09338e-82	0.159013	0.743	0.638	2.78167e-78	04: cDCs	ATP2B1-AS1
2.90277e-72	0.215256	0.45	0.347	7.38494e-68	04: cDCs	IL1B
6.33349e-65	0.195608	0.534	0.429	1.6113e-60	04: cDCs	RAC2
0	4.97991	0.751	0.109	0	07: Monocytes/Immature Macrophages	S100A12
0	2.61356	0.973	0.507	0	07: Monocytes/Immature Macrophages	FCN1
0	2.62773	0.487	0.121	0	07: Monocytes/Immature Macrophages	CDA
0	1.55224	0.774	0.419	0	07: Monocytes/Immature Macrophages	CFP
0	1.98492	0.539	0.184	0	07: Monocytes/Immature Macrophages	ICAM3
0	2.07287	0.565	0.211	0	07: Monocytes/Immature Macrophages	RIPOR2
0	2.23616	0.514	0.169	0	07: Monocytes/Immature Macrophages	SELL
0	1.82051	0.52	0.176	0	07: Monocytes/Immature Macrophages	APOBEC3A
0	1.79677	0.803	0.473	0	07: Monocytes/Immature Macrophages	CSF3R
0	1.2529	0.825	0.508	0	07: Monocytes/Immature Macrophages	CD52
0	2.59629	0.404	0.088	0	07: Monocytes/Immature Macrophages	MCEMP1
0	1.3946	0.651	0.338	0	07: Monocytes/Immature Macrophages	CD36
0	1.82196	0.887	0.575	0	07: Monocytes/Immature Macrophages	CSTA
0	3.39281	0.386	0.074	0	07: Monocytes/Immature Macrophages	RBP7
0	1.10636	0.426	0.115	0	07: Monocytes/Immature Macrophages	PLAC8
0	2.24786	0.459	0.15	0	07: Monocytes/Immature Macrophages	MGST1
0	1.20214	0.847	0.539	0	07: Monocytes/Immature Macrophages	CD48
0	1.84238	0.51	0.207	0	07: Monocytes/Immature Macrophages	C19orf38
0	1.6452	0.557	0.259	0	07: Monocytes/Immature Macrophages	LILRA5
0	1.05714	0.637	0.344	0	07: Monocytes/Immature Macrophages	IL1B
0	1.62864	0.663	0.371	0	07: Monocytes/Immature Macrophages	LYST
0	1.45242	0.561	0.277	0	07: Monocytes/Immature Macrophages	CD93
0	1.10485	0.785	0.504	0	07: Monocytes/Immature Macrophages	JAML
0	1.24713	0.734	0.454	0	07: Monocytes/Immature Macrophages	LIMD2
0	1.39402	0.671	0.397	0	07: Monocytes/Immature Macrophages	ASGR1
0	1.76096	0.472	0.198	0	07: Monocytes/Immature Macrophages	PRAM1
0	0.853817	0.846	0.577	0	07: Monocytes/Immature Macrophages	CD300E
0	1.37786	0.681	0.414	0	07: Monocytes/Immature Macrophages	CLEC12A
0	1.97355	0.406	0.139	0	07: Monocytes/Immature Macrophages	AC245128.3
0	1.26611	0.607	0.34	0	07: Monocytes/Immature Macrophages	CLEC4E
0	1.06187	0.693	0.428	0	07: Monocytes/Immature Macrophages	RAC2
0	1.89669	0.392	0.134	0	07: Monocytes/Immature Macrophages	CD1D
0	2.50101	0.365	0.11	0	07: Monocytes/Immature Macrophages	RETN
0	1.50334	0.432	0.18	0	07: Monocytes/Immature Macrophages	CCR2
0	3.73862	0.277	0.03	0	07: Monocytes/Immature Macrophages	NFE2
0	1.38221	0.548	0.303	0	07: Monocytes/Immature Macrophages	NRGN
0	2.20035	0.349	0.108	0	07: Monocytes/Immature Macrophages	NLRP12
0	1.72716	0.841	0.606	0	07: Monocytes/Immature Macrophages	AC020656.1
0	1.87283	0.418	0.19	0	07: Monocytes/Immature Macrophages	CDC42EP3
0	1.09765	0.865	0.639	0	07: Monocytes/Immature Macrophages	ATP2B1-AS1
0	1.24994	0.968	0.75	0	07: Monocytes/Immature Macrophages	RGS2
0	2.99206	0.995	0.779	0	07: Monocytes/Immature Macrophages	S100A8
0	2.11104	0.314	0.1	0	07: Monocytes/Immature Macrophages	ASGR2
0	1.10516	0.84	0.633	0	07: Monocytes/Immature Macrophages	FPR1
0	1.26546	0.828	0.623	0	07: Monocytes/Immature Macrophages	STXBP2
0	3.31148	0.25	0.046	0	07: Monocytes/Immature Macrophages	FOLR3
0	0.851715	0.983	0.78	0	07: Monocytes/Immature Macrophages	SERPINA1
0	2.2575	0.264	0.063	0	07: Monocytes/Immature Macrophages	TESC
0	1.22402	0.715	0.516	0	07: Monocytes/Immature Macrophages	RILPL2
0	1.10955	0.904	0.708	0	07: Monocytes/Immature Macrophages	VSIR
0	1.68672	0.984	0.789	0	07: Monocytes/Immature Macrophages	VCAN
0	1.08638	0.953	0.763	0	07: Monocytes/Immature Macrophages	CORO1A
0	3.29086	0.215	0.027	0	07: Monocytes/Immature Macrophages	NRG1
0	1.87766	0.286	0.099	0	07: Monocytes/Immature Macrophages	MEFV
0	1.98989	0.284	0.1	0	07: Monocytes/Immature Macrophages	LTB4R
0	2.6218	0.245	0.064	0	07: Monocytes/Immature Macrophages	VNN2
0	1.00991	0.86	0.679	0	07: Monocytes/Immature Macrophages	CARD16
0	1.90614	0.27	0.09	0	07: Monocytes/Immature Macrophages	MTMR11
0	1.13804	0.742	0.562	0	07: Monocytes/Immature Macrophages	NUP214
0	1.02673	0.779	0.601	0	07: Monocytes/Immature Macrophages	AGTRAP
0	2.04655	0.256	0.08	0	07: Monocytes/Immature Macrophages	FCAR
0	1.11409	0.738	0.57	0	07: Monocytes/Immature Macrophages	GCA
0	5.05485	0.173	0.008	0	07: Monocytes/Immature Macrophages	PADI4
0	2.42991	0.208	0.048	0	07: Monocytes/Immature Macrophages	SMARCD3
0	2.3785	0.203	0.05	0	07: Monocytes/Immature Macrophages	PLCB1
0	2.89485	0.18	0.034	0	07: Monocytes/Immature Macrophages	S1PR3
0	3.64244	0.154	0.015	0	07: Monocytes/Immature Macrophages	VSTM1
0	2.61941	0.163	0.032	0	07: Monocytes/Immature Macrophages	F5
0	2.54176	0.164	0.035	0	07: Monocytes/Immature Macrophages	S100Z
0	0.841066	0.957	0.83	0	07: Monocytes/Immature Macrophages	NCF2
0	4.1954	0.122	0.009	0	07: Monocytes/Immature Macrophages	2026-03-01
0	1.52229	0.973	0.863	0	07: Monocytes/Immature Macrophages	MNDA
0	0.906258	0.929	0.821	0	07: Monocytes/Immature Macrophages	MYO1F
2.77632e-307	1.82393	0.373	0.159	7.06324e-303	07: Monocytes/Immature Macrophages	AL034397.3
1.00975e-304	1.67943	0.425	0.199	2.5689e-300	07: Monocytes/Immature Macrophages	RNASE2
1.07906e-300	1.47488	0.528	0.3	2.74523e-296	07: Monocytes/Immature Macrophages	BST1
8.5886e-298	1.23794	0.707	0.52	2.18503e-293	07: Monocytes/Immature Macrophages	HMGB2
2.97566e-297	1.23067	0.704	0.546	7.57038e-293	07: Monocytes/Immature Macrophages	METTL9
7.08445e-285	2.19251	0.179	0.047	1.80236e-280	07: Monocytes/Immature Macrophages	CRISPLD2
7.38821e-284	0.696504	0.944	0.758	1.87963e-279	07: Monocytes/Immature Macrophages	SLC11A1
4.13025e-282	0.873985	0.88	0.689	1.05078e-277	07: Monocytes/Immature Macrophages	IFI30
1.02156e-281	1.47607	0.409	0.191	2.59895e-277	07: Monocytes/Immature Macrophages	CD300LF
1.31859e-281	0.565942	0.933	0.697	3.35462e-277	07: Monocytes/Immature Macrophages	LSP1
8.20909e-281	0.859915	0.813	0.642	2.08848e-276	07: Monocytes/Immature Macrophages	FGR
5.23256e-275	0.796131	0.864	0.705	1.33122e-270	07: Monocytes/Immature Macrophages	PTPRE
4.74518e-274	1.68887	0.538	0.324	1.20722e-269	07: Monocytes/Immature Macrophages	ABHD5
3.00166e-273	0.859846	0.859	0.745	7.63652e-269	07: Monocytes/Immature Macrophages	USP15
5.13661e-271	2.38532	0.156	0.038	1.30681e-266	07: Monocytes/Immature Macrophages	MPP7
9.43182e-267	1.48995	0.504	0.292	2.39955e-262	07: Monocytes/Immature Macrophages	LRRK2
2.68075e-266	1.68179	0.465	0.261	6.82009e-262	07: Monocytes/Immature Macrophages	MEGF9
1.00968e-264	1.15733	0.667	0.45	2.56873e-260	07: Monocytes/Immature Macrophages	SLC25A37
1.1695e-263	1.73188	0.241	0.081	2.97531e-259	07: Monocytes/Immature Macrophages	RFLNB
6.4712e-263	1.57437	0.343	0.147	1.64634e-258	07: Monocytes/Immature Macrophages	LINC00937
2.08661e-261	1.79836	0.24	0.082	5.30856e-257	07: Monocytes/Immature Macrophages	GLT1D1
2.02087e-250	1.50822	0.424	0.22	5.1413e-246	07: Monocytes/Immature Macrophages	RAB27A
1.00438e-244	1.35589	0.461	0.25	2.55525e-240	07: Monocytes/Immature Macrophages	TRAF3IP3
6.42548e-244	0.988618	0.661	0.469	1.63471e-239	07: Monocytes/Immature Macrophages	CASP1
1.27799e-242	1.01111	0.6	0.379	3.25135e-238	07: Monocytes/Immature Macrophages	AOAH
3.68901e-241	1.25894	0.259	0.096	9.3852e-237	07: Monocytes/Immature Macrophages	CES1
3.99277e-238	0.691763	0.9	0.77	1.0158e-233	07: Monocytes/Immature Macrophages	TNFRSF1B
9.60241e-237	1.75366	0.234	0.083	2.44295e-232	07: Monocytes/Immature Macrophages	FPR2
2.45021e-232	1.79757	0.201	0.065	6.23358e-228	07: Monocytes/Immature Macrophages	AC005280.2
8.84176e-231	0.550595	0.967	0.855	2.24943e-226	07: Monocytes/Immature Macrophages	HCST
6.99036e-229	1.72296	0.304	0.13	1.77842e-224	07: Monocytes/Immature Macrophages	HCAR3
1.43994e-227	1.08521	0.673	0.481	3.66335e-223	07: Monocytes/Immature Macrophages	MXD1
4.44517e-221	1.41584	0.462	0.27	1.1309e-216	07: Monocytes/Immature Macrophages	MSRB1
2.27238e-217	0.863654	0.84	0.665	5.78115e-213	07: Monocytes/Immature Macrophages	SLC2A3
7.21938e-217	0.861818	0.707	0.534	1.83668e-212	07: Monocytes/Immature Macrophages	ARHGAP26
2.01256e-216	1.79488	0.238	0.09	5.12015e-212	07: Monocytes/Immature Macrophages	SNAI1
5.06692e-213	0.544193	0.969	0.857	1.28908e-208	07: Monocytes/Immature Macrophages	CEBPD
5.67541e-210	0.928025	0.737	0.581	1.44388e-205	07: Monocytes/Immature Macrophages	POU2F2
1.70965e-209	1.14545	0.561	0.356	4.34953e-205	07: Monocytes/Immature Macrophages	PPIF
2.10719e-208	0.71871	0.798	0.592	5.36091e-204	07: Monocytes/Immature Macrophages	PHACTR1
7.87188e-207	1.47097	0.341	0.164	2.00269e-202	07: Monocytes/Immature Macrophages	SIRPB1
1.28244e-204	0.771653	0.741	0.547	3.26264e-200	07: Monocytes/Immature Macrophages	FOSL2
1.44185e-202	1.39445	0.354	0.175	3.66822e-198	07: Monocytes/Immature Macrophages	CKAP4
9.67082e-202	1.40145	0.35	0.172	2.46035e-197	07: Monocytes/Immature Macrophages	RAB3D
[truncated: 4,725 more rows]
