# Supplementary material for: uPAR-Targeting Cytotoxic Antibody–Drug Conjugates Selectively Deplete Proinflammatory Myeloid Cells for Autoimmune Indications
Source: Cells. 2026 Apr 29;15(9):803. doi: 10.3390/cells15090803 (PMC13162639; doi:10.3390/cells15090803)
Supplement: Supplementary file 1 [file cells-15-00803-s001.zip › Supplementary Table 2.xlsx]

## Sheet: Sheet1
hgnc_symbol​	gene_description​	avg_log2FC​	pct.1​	pct.2​
PLAUR​	Plasminogen activator, urokinase receptor​	1.2887443​	0.961​	0.841​
C5AR1​	Complement C5a receptor 1​	0.8176408​	0.909​	0.806​
CXCR4​	C-X-C motif chemokine receptor 4​	0.8367588​	0.848​	0.739​
OLR1​	Oxidized low density lipoprotein receptor 1​	1.1053974​	0.807​	0.613​
HBEGF​	Heparin binding EGF like growth factor​	1.5229244​	0.691​	0.396​
PTGER4​	Prostaglandin E receptor 4​	0.9342888​	0.599​	0.443​
ADGRE2​	Adhesion G protein-coupled receptor E2​	0.7671183​	0.497​	0.364​
CCRL2​	C-C motif chemokine receptor like 2​	1.1012147​	0.375​	0.221​
CX3CR1​	C-X3-C motif chemokine receptor 1​	1.2704563​	0.330​	0.171​
HCAR3​	Hydroxycarboxylic acid receptor 3​	1.9727395​	0.304​	0.100​
CD300LF​	CD300 molecule like family member f​	0.9655248​	0.295​	0.180​
CD300LB​	CD300 molecule like family member b​	0.8986696​	0.278​	0.172​
LDLR​	Low density lipoprotein receptor​	1.4334846​	0.273​	0.131​
HCAR2​	Hydroxycarboxylic acid receptor 2​	1.8025337​	0.266​	0.098​
FCAR​	Fc alpha receptor​	1.6025881​	0.179​	0.067​
